# Supplementary material for: Multi-Allelic Mitochondrial DNA Deletions in an Adult Dog with Chronic Weakness, Exercise Intolerance and Lactic Acidemia
Source: Animals (Basel). 2024 Jun 30;14(13):1946. doi: 10.3390/ani14131946 (PMC11240360; doi:10.3390/ani14131946)
Supplement: Supplementary file 1 [file animals-14-01946-s001.zip]

Archive with 2 entries (1 files):
- animals-3051771-supplementary/
- animals-3051771-supplementary/Sup Table S1. List of Unique Coding Variants.xlsx
