# Supplementary material for: Multi-Allelic Mitochondrial DNA Deletions in an Adult Dog with Chronic Weakness, Exercise Intolerance and Lactic Acidemia
Source: Animals (Basel). 2024 Jun 30;14(13):1946. doi: 10.3390/ani14131946 (PMC11240360; doi:10.3390/ani14131946)
Supplement: Supplementary file 1 [file animals-14-01946-s001.zip › animals-3051771-supplementary/Sup Table S1. List of Unique Coding Variants.xlsx]

## Sheet: Sheet1
chrom	pos	ref	alt	ac	allele	consequence	impact	symbol	gene	feature_type	feature	biotype	exon	intron	hgvsc	hgvsp	cdna_position	cds_position	protein_position	amino_acids	codons	existing_variation	distance	strand	flags	variant_class	symbol_source	hgnc_id	canonical	mane_select	mane_plus_clinical	tsl	appris	ccds	ensp
chr1	47284759	T	TGAGGAC	1	GAGGAC	inframe_insertion	MODERATE	.	ARID1B	Transcript	XM_038526412	protein_coding	22/22	.	XM_038526412.1:c.5940_5945dup	XP_038382340.1:p.Asp1980_Glu1981dup	5943-5944	5928-5929	1976-1977	-/ED	-/GAGGAC	.	.	1	.	insertion	.	.	.	.	.	.	.	.	XP_038382340
chr1	47284759	T	TGAGGAC	1	GAGGAC	inframe_insertion	MODERATE	.	ARID1B	Transcript	XM_038526413	protein_coding	22/22	.	XM_038526413.1:c.5931_5936dup	XP_038382341.1:p.Asp1977_Glu1978dup	5934-5935	5919-5920	1973-1974	-/ED	-/GAGGAC	.	.	1	.	insertion	.	.	.	.	.	.	.	.	XP_038382341
chr1	47284759	T	TGAGGAC	1	GAGGAC	inframe_insertion	MODERATE	.	ARID1B	Transcript	XM_038526414	protein_coding	22/22	.	XM_038526414.1:c.5922_5927dup	XP_038382342.1:p.Asp1974_Glu1975dup	5925-5926	5910-5911	1970-1971	-/ED	-/GAGGAC	.	.	1	.	insertion	.	.	.	.	.	.	.	.	XP_038382342
chr1	47284759	T	TGAGGAC	1	GAGGAC	inframe_insertion	MODERATE	.	ARID1B	Transcript	XM_038526415	protein_coding	21/21	.	XM_038526415.1:c.5898_5903dup	XP_038382343.1:p.Asp1966_Glu1967dup	5901-5902	5886-5887	1962-1963	-/ED	-/GAGGAC	.	.	1	.	insertion	.	.	.	.	.	.	.	.	XP_038382343
chr1	47284759	T	TGAGGAC	1	GAGGAC	inframe_insertion	MODERATE	.	ARID1B	Transcript	XM_038526416	protein_coding	21/21	.	XM_038526416.1:c.5811_5816dup	XP_038382344.1:p.Asp1937_Glu1938dup	5814-5815	5799-5800	1933-1934	-/ED	-/GAGGAC	.	.	1	.	insertion	.	.	.	.	.	.	.	.	XP_038382344
chr1	47284759	T	TGAGGAC	1	GAGGAC	inframe_insertion	MODERATE	.	ARID1B	Transcript	XM_038526417	protein_coding	21/21	.	XM_038526417.1:c.5781_5786dup	XP_038382345.1:p.Asp1927_Glu1928dup	5784-5785	5769-5770	1923-1924	-/ED	-/GAGGAC	.	.	1	.	insertion	.	.	.	.	.	.	.	.	XP_038382345
chr1	47284759	T	TGAGGAC	1	GAGGAC	inframe_insertion	MODERATE	.	ARID1B	Transcript	XM_038526418	protein_coding	20/20	.	XM_038526418.1:c.5769_5774dup	XP_038382346.1:p.Asp1923_Glu1924dup	5757-5758	5757-5758	1919-1920	-/ED	-/GAGGAC	.	.	1	.	insertion	.	.	.	.	.	.	.	.	XP_038382346
chr1	47284759	T	TGAGGAC	1	GAGGAC	inframe_insertion	MODERATE	.	ARID1B	Transcript	XM_038526419	protein_coding	21/21	.	XM_038526419.1:c.5763_5768dup	XP_038382347.1:p.Asp1921_Glu1922dup	5766-5767	5751-5752	1917-1918	-/ED	-/GAGGAC	.	.	1	.	insertion	.	.	.	.	.	.	.	.	XP_038382347
chr1	47284759	T	TGAGGAC	1	GAGGAC	inframe_insertion	MODERATE	.	ARID1B	Transcript	XM_038526420	protein_coding	21/21	.	XM_038526420.1:c.5760_5765dup	XP_038382348.1:p.Asp1920_Glu1921dup	5763-5764	5748-5749	1916-1917	-/ED	-/GAGGAC	.	.	1	.	insertion	.	.	.	.	.	.	.	.	XP_038382348
chr1	47284759	T	TGAGGAC	1	GAGGAC	inframe_insertion	MODERATE	.	ARID1B	Transcript	XM_038526421	protein_coding	19/19	.	XM_038526421.1:c.5610_5615dup	XP_038382349.1:p.Asp1870_Glu1871dup	5598-5599	5598-5599	1866-1867	-/ED	-/GAGGAC	.	.	1	.	insertion	.	.	.	.	.	.	.	.	XP_038382349
chr1	48552285	C	CGTCAGTCGAGCTGTCCCAGAAGCAGGAACTCGCTGTGTGTAACCCCGCTCCGTTCTTCTGCATAATCACACAGGTCACGATGTATTTAAATGGCTTTCCCAGCTTGG	1	GTCAGTCGAGCTGTCCCAGAAGCAGGAACTCGCTGTGTGTAACCCCGCTCCGTTCTTCTGCATAATCACACAGGTCACGATGTATTTAAATGGCTTTCCCAGCTTGG	splice_acceptor_variant	HIGH	.	DYNLT1	Transcript	XM_038526448	protein_coding	.	4/4	XM_038526448.1:c.272-2_272-1insCCAAGCTGGGAAAGCCATTTAAATACATCGTGACCTGTGTGATTATGCAGAAGAACGGAGCGGGGTTACACACAGCGAGTTCCTGCTTCTGGGACAGCTCGACTGAC	.	.	.	.	.	.	.	.	-1	.	insertion	.	.	.	.	.	.	.	.	XP_038382376
chr1	99226339	G	T	1	T	synonymous_variant	LOW	.	WNK2	Transcript	XM_038527375	protein_coding	4/30	.	XM_038527375.1:c.1182C>A	XP_038383303.1:p.Ala394%3D	1182	1182	394	A	gcC/gcA	.	.	-1	.	SNV	.	.	.	.	.	.	.	.	XP_038383303
chr1	99226339	G	T	1	T	synonymous_variant	LOW	.	WNK2	Transcript	XM_038527376	protein_coding	4/29	.	XM_038527376.1:c.1182C>A	XP_038383304.1:p.Ala394%3D	1182	1182	394	A	gcC/gcA	.	.	-1	.	SNV	.	.	.	.	.	.	.	.	XP_038383304
chr1	99226339	G	T	1	T	synonymous_variant	LOW	.	WNK2	Transcript	XM_038527377	protein_coding	4/29	.	XM_038527377.1:c.1182C>A	XP_038383305.1:p.Ala394%3D	1182	1182	394	A	gcC/gcA	.	.	-1	.	SNV	.	.	.	.	.	.	.	.	XP_038383305
chr1	99226339	G	T	1	T	synonymous_variant	LOW	.	WNK2	Transcript	XM_038527378	protein_coding	4/28	.	XM_038527378.1:c.1182C>A	XP_038383306.1:p.Ala394%3D	1182	1182	394	A	gcC/gcA	.	.	-1	.	SNV	.	.	.	.	.	.	.	.	XP_038383306
chr1	99226339	G	T	1	T	synonymous_variant	LOW	.	WNK2	Transcript	XM_038527379	protein_coding	4/28	.	XM_038527379.1:c.1182C>A	XP_038383307.1:p.Ala394%3D	1182	1182	394	A	gcC/gcA	.	.	-1	.	SNV	.	.	.	.	.	.	.	.	XP_038383307
chr1	99226339	G	T	1	T	synonymous_variant	LOW	.	WNK2	Transcript	XM_038527380	protein_coding	4/27	.	XM_038527380.1:c.1182C>A	XP_038383308.1:p.Ala394%3D	1182	1182	394	A	gcC/gcA	.	.	-1	.	SNV	.	.	.	.	.	.	.	.	XP_038383308
chr1	99226339	G	T	1	T	synonymous_variant	LOW	.	WNK2	Transcript	XM_038527381	protein_coding	4/27	.	XM_038527381.1:c.1182C>A	XP_038383309.1:p.Ala394%3D	1182	1182	394	A	gcC/gcA	.	.	-1	.	SNV	.	.	.	.	.	.	.	.	XP_038383309
chr1	99829640	C	T	1	T	missense_variant	MODERATE	.	IARS1	Transcript	XM_038527394	protein_coding	31/33	.	XM_038527394.1:c.3514C>T	XP_038383322.1:p.Arg1172Cys	3514	3514	1172	R/C	Cgt/Tgt	.	.	1	.	SNV	.	.	.	.	.	.	.	.	XP_038383322
chr1	99829640	C	T	1	T	missense_variant	MODERATE	.	IARS1	Transcript	XM_038527395	protein_coding	32/34	.	XM_038527395.1:c.3514C>T	XP_038383323.1:p.Arg1172Cys	3657	3514	1172	R/C	Cgt/Tgt	.	.	1	.	SNV	.	.	.	.	.	.	.	.	XP_038383323
chr1	99829640	C	T	1	T	missense_variant	MODERATE	.	IARS1	Transcript	XM_038527396	protein_coding	32/34	.	XM_038527396.1:c.3514C>T	XP_038383324.1:p.Arg1172Cys	3546	3514	1172	R/C	Cgt/Tgt	.	.	1	.	SNV	.	.	.	.	.	.	.	.	XP_038383324
chr1	99829640	C	T	1	T	missense_variant	MODERATE	.	IARS1	Transcript	XM_038527397	protein_coding	31/33	.	XM_038527397.1:c.3388C>T	XP_038383325.1:p.Arg1130Cys	3531	3388	1130	R/C	Cgt/Tgt	.	.	1	.	SNV	.	.	.	.	.	.	.	.	XP_038383325
chr1	102149625	C	G	1	G	missense_variant	MODERATE	.	LOC102154915	Transcript	XM_038525524	protein_coding	2/6	.	XM_038525524.1:c.364C>G	XP_038381452.1:p.Arg122Gly	364	364	122	R/G	Cgc/Ggc	.	.	1	.	SNV	.	.	.	.	.	.	.	.	XP_038381452
chr1	104957782	C	G	1	G	missense_variant	MODERATE	.	LOC119871024	Transcript	XM_038525533	protein_coding	4/5	.	XM_038525533.1:c.454C>G	XP_038381461.1:p.Gln152Glu	856	454	152	Q/E	Caa/Gaa	.	.	1	.	SNV	.	.	.	.	.	.	.	.	XP_038381461
chr1	114096402	G	A	1	A	synonymous_variant	LOW	.	PLD3	Transcript	XM_038528866	protein_coding	5/13	.	XM_038528866.1:c.150C>T	XP_038384794.1:p.Phe50%3D	414	150	50	F	ttC/ttT	.	.	-1	.	SNV	.	.	.	.	.	.	.	.	XP_038384794
chr1	114096402	G	A	1	A	synonymous_variant	LOW	.	PLD3	Transcript	XM_038528867	protein_coding	5/13	.	XM_038528867.1:c.150C>T	XP_038384795.1:p.Phe50%3D	371	150	50	F	ttC/ttT	.	.	-1	.	SNV	.	.	.	.	.	.	.	.	XP_038384795
chr1	114096402	G	A	1	A	synonymous_variant	LOW	.	PLD3	Transcript	XM_038528868	protein_coding	4/12	.	XM_038528868.1:c.150C>T	XP_038384796.1:p.Phe50%3D	349	150	50	F	ttC/ttT	.	.	-1	.	SNV	.	.	.	.	.	.	.	.	XP_038384796
chr1	114096402	G	A	1	A	synonymous_variant	LOW	.	PLD3	Transcript	XM_038528869	protein_coding	4/12	.	XM_038528869.1:c.150C>T	XP_038384797.1:p.Phe50%3D	388	150	50	F	ttC/ttT	.	.	-1	.	SNV	.	.	.	.	.	.	.	.	XP_038384797
chr1	114096402	G	A	1	A	synonymous_variant	LOW	.	PLD3	Transcript	XM_038528870	protein_coding	4/12	.	XM_038528870.1:c.150C>T	XP_038384798.1:p.Phe50%3D	357	150	50	F	ttC/ttT	.	.	-1	.	SNV	.	.	.	.	.	.	.	.	XP_038384798
chr1	114393325	G	A	1	A	missense_variant	MODERATE	.	LOC484505	Transcript	XM_038528898	protein_coding	8/20	.	XM_038528898.1:c.4234G>A	XP_038384826.1:p.Glu1412Lys	4331	4234	1412	E/K	Gag/Aag	.	.	1	.	SNV	.	.	.	.	.	.	.	.	XP_038384826
chr1	114393325	G	A	1	A	missense_variant	MODERATE	.	LOC484505	Transcript	XM_038528899	protein_coding	7/19	.	XM_038528899.1:c.3010G>A	XP_038384827.1:p.Glu1004Lys	3103	3010	1004	E/K	Gag/Aag	.	.	1	.	SNV	.	.	.	.	.	.	.	.	XP_038384827
chr1	117644134	C	T	1	T	synonymous_variant	LOW	.	NPHS1	Transcript	XM_038529252	protein_coding	9/29	.	XM_038529252.1:c.1308C>T	XP_038385180.1:p.Pro436%3D	1593	1308	436	P	ccC/ccT	.	.	1	.	SNV	.	.	.	.	.	.	.	.	XP_038385180
chr1	117644134	C	T	1	T	synonymous_variant	LOW	.	NPHS1	Transcript	XM_038529253	protein_coding	9/25	.	XM_038529253.1:c.1308C>T	XP_038385181.1:p.Pro436%3D	1593	1308	436	P	ccC/ccT	.	.	1	.	SNV	.	.	.	.	.	.	.	.	XP_038385181
chr1	117980966	A	T	1	T	splice_region_variant&intron_variant	LOW	.	SBSN	Transcript	XM_038529321	protein_coding	.	2/3	XM_038529321.1:c.1990-7A>T	.	.	.	.	.	.	.	.	1	.	SNV	.	.	.	.	.	.	.	.	XP_038385249
chr1	119668219	T	TAAAAAAAA,TAAAAAAAAAAAAAAAAAAAAAAAAAAA	1,1	AAAAAAAA	splice_region_variant&intron_variant&non_coding_transcript_variant	LOW	.	LOC111098332	Transcript	XR_005354796	lncRNA	.	2/2	XR_005354796.1:n.3072-13_3072-6dup	.	.	.	.	.	.	.	.	-1	.	insertion	.	.	.	.	.	.	.	.	.
chr1	119668219	T	TAAAAAAAA,TAAAAAAAAAAAAAAAAAAAAAAAAAAA	1,1	AAAAAAAAAAAAAAAAAAAAAAAAAAA	splice_region_variant&intron_variant&non_coding_transcript_variant	LOW	.	LOC111098332	Transcript	XR_005354796	lncRNA	.	2/2	XR_005354796.1:n.3072-6_3072-5insTTTTTTTTTTTTTTTTTTTTTTTTTTT	.	.	.	.	.	.	.	.	-1	.	insertion	.	.	.	.	.	.	.	.	.
chr3	27860386	C	T	1	T	missense_variant	MODERATE	.	BHMT	Transcript	XM_038532474	protein_coding	5/8	.	XM_038532474.1:c.517G>A	XP_038388402.1:p.Ala173Thr	640	517	173	A/T	Gcc/Acc	.	.	-1	.	SNV	.	.	.	.	.	.	.	.	XP_038388402
chr3	27860386	C	T	1	T	missense_variant	MODERATE	.	BHMT	Transcript	XM_038532475	protein_coding	5/8	.	XM_038532475.1:c.487G>A	XP_038388403.1:p.Ala163Thr	579	487	163	A/T	Gcc/Acc	.	.	-1	.	SNV	.	.	.	.	.	.	.	.	XP_038388403
chr4	8912294	A	C	1	C	start_lost	HIGH	.	C4H1orf198	Transcript	XM_038533934	protein_coding	1/4	.	XM_038533934.1:c.1A>C	XP_038389862.1:p.Met1?	32	1	1	M/L	Atg/Ctg	.	.	1	.	SNV	.	.	.	.	.	.	.	.	XP_038389862
chr4	65696155	A	C	1	C	start_lost	HIGH	.	HCN1	Transcript	XM_038535146	protein_coding	1/8	.	XM_038535146.1:c.1A>C	XP_038391074.1:p.Met1?	1	1	1	M/L	Atg/Ctg	.	.	1	.	SNV	.	.	.	.	.	.	.	.	XP_038391074
chr5	31861682	G	A	1	A	missense_variant	MODERATE	.	CAMTA2	Transcript	XM_038536520	protein_coding	17/23	.	XM_038536520.1:c.2957G>A	XP_038392448.1:p.Arg986Gln	3109	2957	986	R/Q	cGa/cAa	.	.	1	.	SNV	.	.	.	.	.	.	.	.	XP_038392448
chr5	31861682	G	A	1	A	missense_variant	MODERATE	.	CAMTA2	Transcript	XM_038536521	protein_coding	17/23	.	XM_038536521.1:c.2957G>A	XP_038392449.1:p.Arg986Gln	3109	2957	986	R/Q	cGa/cAa	.	.	1	.	SNV	.	.	.	.	.	.	.	.	XP_038392449
chr5	31861682	G	A	1	A	missense_variant	MODERATE	.	CAMTA2	Transcript	XM_038536522	protein_coding	17/23	.	XM_038536522.1:c.2942G>A	XP_038392450.1:p.Arg981Gln	3093	2942	981	R/Q	cGa/cAa	.	.	1	.	SNV	.	.	.	.	.	.	.	.	XP_038392450
chr5	31861682	G	A	1	A	missense_variant	MODERATE	.	CAMTA2	Transcript	XM_038536523	protein_coding	17/23	.	XM_038536523.1:c.2942G>A	XP_038392451.1:p.Arg981Gln	3093	2942	981	R/Q	cGa/cAa	.	.	1	.	SNV	.	.	.	.	.	.	.	.	XP_038392451
chr5	31861682	G	A	1	A	missense_variant	MODERATE	.	CAMTA2	Transcript	XM_038536524	protein_coding	17/22	.	XM_038536524.1:c.2957G>A	XP_038392452.1:p.Arg986Gln	3108	2957	986	R/Q	cGa/cAa	.	.	1	.	SNV	.	.	.	.	.	.	.	.	XP_038392452
chr5	31861682	G	A	1	A	missense_variant	MODERATE	.	CAMTA2	Transcript	XM_038536525	protein_coding	17/22	.	XM_038536525.1:c.2957G>A	XP_038392453.1:p.Arg986Gln	3108	2957	986	R/Q	cGa/cAa	.	.	1	.	SNV	.	.	.	.	.	.	.	.	XP_038392453
chr5	31861682	G	A	1	A	missense_variant	MODERATE	.	CAMTA2	Transcript	XM_038536526	protein_coding	17/22	.	XM_038536526.1:c.2942G>A	XP_038392454.1:p.Arg981Gln	3093	2942	981	R/Q	cGa/cAa	.	.	1	.	SNV	.	.	.	.	.	.	.	.	XP_038392454
chr5	31861682	G	A	1	A	missense_variant	MODERATE	.	CAMTA2	Transcript	XM_038536527	protein_coding	17/23	.	XM_038536527.1:c.2888G>A	XP_038392455.1:p.Arg963Gln	3061	2888	963	R/Q	cGa/cAa	.	.	1	.	SNV	.	.	.	.	.	.	.	.	XP_038392455
chr5	31861682	G	A	1	A	missense_variant	MODERATE	.	CAMTA2	Transcript	XM_038536528	protein_coding	17/23	.	XM_038536528.1:c.2873G>A	XP_038392456.1:p.Arg958Gln	3046	2873	958	R/Q	cGa/cAa	.	.	1	.	SNV	.	.	.	.	.	.	.	.	XP_038392456
chr5	31861682	G	A	1	A	missense_variant	MODERATE	.	CAMTA2	Transcript	XM_038536529	protein_coding	16/22	.	XM_038536529.1:c.2870G>A	XP_038392457.1:p.Arg957Gln	3022	2870	957	R/Q	cGa/cAa	.	.	1	.	SNV	.	.	.	.	.	.	.	.	XP_038392457
chr5	31861682	G	A	1	A	missense_variant	MODERATE	.	CAMTA2	Transcript	XM_038536530	protein_coding	16/22	.	XM_038536530.1:c.2870G>A	XP_038392458.1:p.Arg957Gln	3022	2870	957	R/Q	cGa/cAa	.	.	1	.	SNV	.	.	.	.	.	.	.	.	XP_038392458
chr5	31861682	G	A	1	A	missense_variant	MODERATE	.	CAMTA2	Transcript	XM_038536531	protein_coding	16/21	.	XM_038536531.1:c.2870G>A	XP_038392459.1:p.Arg957Gln	3021	2870	957	R/Q	cGa/cAa	.	.	1	.	SNV	.	.	.	.	.	.	.	.	XP_038392459
chr5	31861682	G	A	1	A	missense_variant	MODERATE	.	CAMTA2	Transcript	XM_038536532	protein_coding	12/18	.	XM_038536532.1:c.2312G>A	XP_038392460.1:p.Arg771Gln	2432	2312	771	R/Q	cGa/cAa	.	.	1	.	SNV	.	.	.	.	.	.	.	.	XP_038392460
chr5	32909691	G	A	1	A	synonymous_variant	LOW	.	KDM6B	Transcript	XM_038536728	protein_coding	10/24	.	XM_038536728.1:c.759G>A	XP_038392656.1:p.Pro253%3D	1297	759	253	P	ccG/ccA	.	.	1	.	SNV	.	.	.	.	.	.	.	.	XP_038392656
chr5	32909691	G	A	1	A	synonymous_variant	LOW	.	KDM6B	Transcript	XM_038536729	protein_coding	10/24	.	XM_038536729.1:c.759G>A	XP_038392657.1:p.Pro253%3D	1197	759	253	P	ccG/ccA	.	.	1	.	SNV	.	.	.	.	.	.	.	.	XP_038392657
chr5	32909691	G	A	1	A	synonymous_variant	LOW	.	KDM6B	Transcript	XM_038536730	protein_coding	10/24	.	XM_038536730.1:c.759G>A	XP_038392658.1:p.Pro253%3D	1375	759	253	P	ccG/ccA	.	.	1	.	SNV	.	.	.	.	.	.	.	.	XP_038392658
chr5	32909691	G	A	1	A	synonymous_variant	LOW	.	KDM6B	Transcript	XM_038536731	protein_coding	10/24	.	XM_038536731.1:c.759G>A	XP_038392659.1:p.Pro253%3D	1273	759	253	P	ccG/ccA	.	.	1	.	SNV	.	.	.	.	.	.	.	.	XP_038392659
chr5	32909691	G	A	1	A	synonymous_variant	LOW	.	KDM6B	Transcript	XM_038536732	protein_coding	9/23	.	XM_038536732.1:c.759G>A	XP_038392660.1:p.Pro253%3D	1316	759	253	P	ccG/ccA	.	.	1	.	SNV	.	.	.	.	.	.	.	.	XP_038392660
chr5	32909691	G	A	1	A	synonymous_variant	LOW	.	KDM6B	Transcript	XM_038536733	protein_coding	9/23	.	XM_038536733.1:c.759G>A	XP_038392661.1:p.Pro253%3D	1266	759	253	P	ccG/ccA	.	.	1	.	SNV	.	.	.	.	.	.	.	.	XP_038392661
chr5	32909691	G	A	1	A	synonymous_variant	LOW	.	KDM6B	Transcript	XM_038536734	protein_coding	9/23	.	XM_038536734.1:c.759G>A	XP_038392662.1:p.Pro253%3D	1209	759	253	P	ccG/ccA	.	.	1	.	SNV	.	.	.	.	.	.	.	.	XP_038392662
chr5	32909691	G	A	1	A	synonymous_variant	LOW	.	KDM6B	Transcript	XM_038536735	protein_coding	9/23	.	XM_038536735.1:c.759G>A	XP_038392663.1:p.Pro253%3D	1159	759	253	P	ccG/ccA	.	.	1	.	SNV	.	.	.	.	.	.	.	.	XP_038392663
chr5	32909691	G	A	1	A	synonymous_variant	LOW	.	KDM6B	Transcript	XM_038536736	protein_coding	9/23	.	XM_038536736.1:c.759G>A	XP_038392664.1:p.Pro253%3D	1162	759	253	P	ccG/ccA	.	.	1	.	SNV	.	.	.	.	.	.	.	.	XP_038392664
chr5	32909691	G	A	1	A	synonymous_variant	LOW	.	KDM6B	Transcript	XM_038536737	protein_coding	9/23	.	XM_038536737.1:c.759G>A	XP_038392665.1:p.Pro253%3D	1137	759	253	P	ccG/ccA	.	.	1	.	SNV	.	.	.	.	.	.	.	.	XP_038392665
chr5	32909691	G	A	1	A	synonymous_variant	LOW	.	KDM6B	Transcript	XM_038536738	protein_coding	9/23	.	XM_038536738.1:c.759G>A	XP_038392666.1:p.Pro253%3D	1234	759	253	P	ccG/ccA	.	.	1	.	SNV	.	.	.	.	.	.	.	.	XP_038392666
chr5	32909691	G	A	1	A	synonymous_variant	LOW	.	KDM6B	Transcript	XM_038536739	protein_coding	9/23	.	XM_038536739.1:c.759G>A	XP_038392667.1:p.Pro253%3D	1141	759	253	P	ccG/ccA	.	.	1	.	SNV	.	.	.	.	.	.	.	.	XP_038392667
chr5	32909691	G	A	1	A	synonymous_variant	LOW	.	KDM6B	Transcript	XM_038536740	protein_coding	10/24	.	XM_038536740.1:c.759G>A	XP_038392668.1:p.Pro253%3D	1297	759	253	P	ccG/ccA	.	.	1	.	SNV	.	.	.	.	.	.	.	.	XP_038392668
chr5	43190216	G	A	1	A	missense_variant	MODERATE	.	LOC119876323	Transcript	XM_038538807	protein_coding	3/3	.	XM_038538807.1:c.1352G>A	XP_038394735.1:p.Arg451Gln	1352	1352	451	R/Q	cGg/cAg	.	.	1	.	SNV	.	.	.	.	.	.	.	.	XP_038394735
chr5	78381041	G	T	1	T	missense_variant	MODERATE	.	LOC479668	Transcript	XM_038538455	protein_coding	5/5	.	XM_038538455.1:c.742G>T	XP_038394383.1:p.Asp248Tyr	825	742	248	D/Y	Gac/Tac	.	.	1	.	SNV	.	.	.	.	.	.	.	.	XP_038394383
chr5	78381045	AG	A	1	-	frameshift_variant	HIGH	.	LOC479668	Transcript	XM_038538455	protein_coding	5/5	.	XM_038538455.1:c.747del	XP_038394383.1:p.Lys249AsnfsTer27	830	747	249	K/X	aaG/aa	.	.	1	.	deletion	.	.	.	.	.	.	.	.	XP_038394383
chr5	78381047	TGTG	T	1	-	inframe_deletion	MODERATE	.	LOC479668	Transcript	XM_038538455	protein_coding	5/5	.	XM_038538455.1:c.749_751del	XP_038394383.1:p.Cys250_Val251delinsLeu	832-834	749-751	250-251	CV/L	tGTGtg/ttg	.	.	1	.	deletion	.	.	.	.	.	.	.	.	XP_038394383
chr5	78381076	G	C	1	C	synonymous_variant	LOW	.	LOC479668	Transcript	XM_038538455	protein_coding	5/5	.	XM_038538455.1:c.777G>C	XP_038394383.1:p.Val259%3D	860	777	259	V	gtG/gtC	.	.	1	.	SNV	.	.	.	.	.	.	.	.	XP_038394383
chr5	78381094	G	A	1	A	synonymous_variant	LOW	.	LOC479668	Transcript	XM_038538455	protein_coding	5/5	.	XM_038538455.1:c.795G>A	XP_038394383.1:p.Pro265%3D	878	795	265	P	ccG/ccA	.	.	1	.	SNV	.	.	.	.	.	.	.	.	XP_038394383
chr5	78381106	C	A	1	A	synonymous_variant	LOW	.	LOC479668	Transcript	XM_038538455	protein_coding	5/5	.	XM_038538455.1:c.807C>A	XP_038394383.1:p.Val269%3D	890	807	269	V	gtC/gtA	.	.	1	.	SNV	.	.	.	.	.	.	.	.	XP_038394383
chr5	78381112	A	G	1	G	synonymous_variant	LOW	.	LOC479668	Transcript	XM_038538455	protein_coding	5/5	.	XM_038538455.1:c.813A>G	XP_038394383.1:p.Val271%3D	896	813	271	V	gtA/gtG	.	.	1	.	SNV	.	.	.	.	.	.	.	.	XP_038394383
chr5	78381121	T	A	1	A	synonymous_variant	LOW	.	LOC479668	Transcript	XM_038538455	protein_coding	5/5	.	XM_038538455.1:c.822T>A	XP_038394383.1:p.Ile274%3D	905	822	274	I	atT/atA	.	.	1	.	SNV	.	.	.	.	.	.	.	.	XP_038394383
chr5	78381130	G	A	1	A	synonymous_variant	LOW	.	LOC479668	Transcript	XM_038538455	protein_coding	5/5	.	XM_038538455.1:c.831G>A	XP_038394383.1:p.Glu277%3D	914	831	277	E	gaG/gaA	.	.	1	.	SNV	.	.	.	.	.	.	.	.	XP_038394383
chr6	342055	T	G	1	G	missense_variant	MODERATE	.	ZNF713	Transcript	XM_038541706	protein_coding	1/6	.	XM_038541706.1:c.254A>C	XP_038397634.1:p.Asp85Ala	254	254	85	D/A	gAc/gCc	.	.	-1	.	SNV	.	.	.	.	.	.	.	.	XP_038397634
chr6	37954954	C	T	1	T	synonymous_variant	LOW	.	SLX4	Transcript	XM_038540572	protein_coding	4/14	.	XM_038540572.1:c.795C>T	XP_038396500.1:p.Pro265%3D	826	795	265	P	ccC/ccT	.	.	1	.	SNV	.	.	.	.	.	.	.	.	XP_038396500
chr7	28913957	T	G	2	G	missense_variant	MODERATE	.	SELP	Transcript	NM_001287149	protein_coding	13/17	.	NM_001287149.1:c.2040T>G	NP_001274078.1:p.Asn680Lys	2121	2040	680	N/K	aaT/aaG	.	.	1	.	SNV	.	.	.	.	.	.	.	.	NP_001274078
chr7	40697949	C	A	1	A	missense_variant	MODERATE	.	LOC119872683	Transcript	XM_038541778	protein_coding	1/4	.	XM_038541778.1:c.73C>A	XP_038397706.1:p.Leu25Ile	113	73	25	L/I	Ctc/Atc	.	.	1	.	SNV	.	.	.	.	.	.	.	.	XP_038397706
chr7	72325070	C	G	2	G	missense_variant	MODERATE	.	TMEM200C	Transcript	XM_038541817	protein_coding	3/3	.	XM_038541817.1:c.1072G>C	XP_038397745.1:p.Ala358Pro	3238	1072	358	A/P	Gcc/Ccc	.	.	-1	.	SNV	.	.	.	.	.	.	.	.	XP_038397745
chr7	72325076	C	G	1	G	missense_variant	MODERATE	.	TMEM200C	Transcript	XM_038541817	protein_coding	3/3	.	XM_038541817.1:c.1066G>C	XP_038397745.1:p.Ala356Pro	3232	1066	356	A/P	Gcc/Ccc	.	.	-1	.	SNV	.	.	.	.	.	.	.	.	XP_038397745
chr8	36074727	G	A	1	A	synonymous_variant	LOW	.	MNAT1	Transcript	XM_038544873	protein_coding	2/10	.	XM_038544873.1:c.138G>A	XP_038400801.1:p.Leu46%3D	362	138	46	L	ttG/ttA	.	.	1	.	SNV	.	.	.	.	.	.	.	.	XP_038400801
chr8	36074727	G	A	1	A	synonymous_variant	LOW	.	MNAT1	Transcript	XM_038544875	protein_coding	2/9	.	XM_038544875.1:c.138G>A	XP_038400803.1:p.Leu46%3D	327	138	46	L	ttG/ttA	.	.	1	.	SNV	.	.	.	.	.	.	.	.	XP_038400803
chr8	36074727	G	A	1	A	synonymous_variant	LOW	.	MNAT1	Transcript	XM_038544877	protein_coding	2/8	.	XM_038544877.1:c.138G>A	XP_038400805.1:p.Leu46%3D	357	138	46	L	ttG/ttA	.	.	1	.	SNV	.	.	.	.	.	.	.	.	XP_038400805
chr8	49739333	C	T	1	T	synonymous_variant	LOW	.	ESRRB	Transcript	XM_038545351	protein_coding	8/8	.	XM_038545351.1:c.1353C>T	XP_038401279.1:p.His451%3D	1959	1353	451	H	caC/caT	.	.	1	.	SNV	.	.	.	.	.	.	.	.	XP_038401279
chr8	49739333	C	T	1	T	synonymous_variant	LOW	.	ESRRB	Transcript	XM_038545352	protein_coding	7/7	.	XM_038545352.1:c.1176C>T	XP_038401280.1:p.His392%3D	1332	1176	392	H	caC/caT	.	.	1	.	SNV	.	.	.	.	.	.	.	.	XP_038401280
chr8	49739333	C	T	1	T	synonymous_variant	LOW	.	ESRRB	Transcript	XM_038545353	protein_coding	7/7	.	XM_038545353.1:c.1161C>T	XP_038401281.1:p.His387%3D	1594	1161	387	H	caC/caT	.	.	1	.	SNV	.	.	.	.	.	.	.	.	XP_038401281
chr8	49739333	C	T	1	T	synonymous_variant	LOW	.	ESRRB	Transcript	XM_038545354	protein_coding	7/7	.	XM_038545354.1:c.1113C>T	XP_038401282.1:p.His371%3D	1419	1113	371	H	caC/caT	.	.	1	.	SNV	.	.	.	.	.	.	.	.	XP_038401282
chr8	74101209	C	A	2	A	missense_variant	MODERATE	.	LOC119876514	Transcript	unassigned_transcript_291	V_segment	2/2	.	unassigned_transcript_291.1:c.456G>T	NA.1:p.Arg152Ser	572	456	152	R/S	agG/agT	.	.	-1	.	SNV	.	.	.	.	.	.	.	.
chr8	74101210	C	T	2	T	missense_variant	MODERATE	.	LOC119876514	Transcript	unassigned_transcript_291	V_segment	2/2	.	unassigned_transcript_291.1:c.455G>A	NA.1:p.Arg152Lys	571	455	152	R/K	aGg/aAg	.	.	-1	.	SNV	.	.	.	.	.	.	.	.
chr8	74101218	C	T	2	T	synonymous_variant	LOW	.	LOC119876514	Transcript	unassigned_transcript_291	V_segment	2/2	.	unassigned_transcript_291.1:c.447G>A	NA.1:p.Leu149%3D	563	447	149	L	ctG/ctA	.	.	-1	.	SNV	.	.	.	.	.	.	.	.
chr9	58567900	G	A	1	A	missense_variant	MODERATE	.	LOC102151918	Transcript	XM_038549397	protein_coding	6/6	.	XM_038549397.1:c.614C>T	XP_038405325.1:p.Pro205Leu	1625	614	205	P/L	cCg/cTg	.	.	-1	.	SNV	.	.	.	.	.	.	.	.	XP_038405325
chr11	2156059	G	GGCCCCCCCCCCCCCCC	1	GCCCCCCCCCCCCCCC	splice_region_variant&intron_variant	LOW	.	MGAT4B	Transcript	XM_038551742	protein_coding	.	8/14	XM_038551742.1:c.910+5_910+6insGCCCCCCCCCCCCCCC	.	.	.	.	.	.	.	.	1	.	insertion	.	.	.	.	.	.	.	.	XP_038407670
chr11	68757070	G	A	1	A	synonymous_variant	LOW	.	AMBP	Transcript	XM_038553197	protein_coding	5/11	.	XM_038553197.1:c.423C>T	XP_038409125.1:p.His141%3D	532	423	141	H	caC/caT	.	.	-1	.	SNV	.	.	.	.	.	.	.	.	XP_038409125
chr11	68757071	T	C	1	C	missense_variant	MODERATE	.	AMBP	Transcript	XM_038553197	protein_coding	5/11	.	XM_038553197.1:c.422A>G	XP_038409125.1:p.His141Arg	531	422	141	H/R	cAc/cGc	.	.	-1	.	SNV	.	.	.	.	.	.	.	.	XP_038409125
chr13	38947897	T	G	1	G	missense_variant	MODERATE	.	ZNF252	Transcript	NM_001002954	protein_coding	5/5	.	NM_001002954.1:c.1115A>C	NP_001002954.1:p.His372Pro	1316	1115	372	H/P	cAt/cCt	.	.	-1	.	SNV	.	.	.	.	.	.	.	.	NP_001002954
chr13	49875656	C	T	1	T	stop_gained	HIGH	.	POLR2B	Transcript	XM_038556187	protein_coding	13/25	.	XM_038556187.1:c.1744C>T	XP_038412115.1:p.Gln582Ter	2033	1744	582	Q/*	Caa/Taa	.	.	1	.	SNV	.	.	.	.	.	.	.	.	XP_038412115
chr13	63213630	A	C	1	C	missense_variant	MODERATE	.	ALB	Transcript	NM_001389214	protein_coding	10/15	.	NM_001389214.1:c.1204A>C	NP_001376143.1:p.Lys402Gln	1234	1204	402	K/Q	Aaa/Caa	.	.	1	.	SNV	.	.	.	.	.	.	.	.	NP_001376143
chr13	63213698	G	A	1	A	synonymous_variant	LOW	.	ALB	Transcript	NM_001389214	protein_coding	10/15	.	NM_001389214.1:c.1272G>A	NP_001376143.1:p.Glu424%3D	1302	1272	424	E	gaG/gaA	.	.	1	.	SNV	.	.	.	.	.	.	.	.	NP_001376143
chr13	63213716	G	GC	1	C	splice_donor_variant	HIGH	.	ALB	Transcript	NM_001389214	protein_coding	.	10/14	NM_001389214.1:c.1289+1_1289+2insC	.	.	.	.	.	.	.	.	1	.	insertion	.	.	.	.	.	.	.	.	NP_001376143
chr13	63213717	T	TATTAGTTCGTTACACCAAGA	1	ATTAGTTCGTTACACCAAGA	splice_region_variant&intron_variant	LOW	.	ALB	Transcript	NM_001389214	protein_coding	.	10/14	NM_001389214.1:c.1289+3_1289+4insTTAGTTCGTTACACCAAGAA	.	.	.	.	.	.	.	.	1	.	insertion	.	.	.	.	.	.	.	.	NP_001376143
chr13	63213722	A	ACCCCAAG	1	CCCCAAG	splice_region_variant&intron_variant	LOW	.	ALB	Transcript	NM_001389214	protein_coding	.	10/14	NM_001389214.1:c.1289+7_1289+8insCCCCAAG	.	.	.	.	.	.	.	.	1	.	insertion	.	.	.	.	.	.	.	.	NP_001376143
chr13	63214849	C	T	1	T	synonymous_variant	LOW	.	ALB	Transcript	NM_001389214	protein_coding	11/15	.	NM_001389214.1:c.1374C>T	NP_001376143.1:p.Gly458%3D	1404	1374	458	G	ggC/ggT	.	.	1	.	SNV	.	.	.	.	.	.	.	.	NP_001376143
chr13	63214850	A	G	1	G	missense_variant	MODERATE	.	ALB	Transcript	NM_001389214	protein_coding	11/15	.	NM_001389214.1:c.1375A>G	NP_001376143.1:p.Thr459Ala	1405	1375	459	T/A	Acc/Gcc	.	.	1	.	SNV	.	.	.	.	.	.	.	.	NP_001376143
chr13	63215686	A	G	1	G	synonymous_variant	LOW	.	ALB	Transcript	NM_001389214	protein_coding	12/15	.	NM_001389214.1:c.1611A>G	NP_001376143.1:p.Leu537%3D	1641	1611	537	L	ttA/ttG	.	.	1	.	SNV	.	.	.	.	.	.	.	.	NP_001376143
chr15	52585039	T	A	1	A	missense_variant	MODERATE	.	FGB	Transcript	XM_038559073	protein_coding	4/9	.	XM_038559073.1:c.354T>A	XP_038415001.1:p.Asp118Glu	389	354	118	D/E	gaT/gaA	.	.	1	.	SNV	.	.	.	.	.	.	.	.	XP_038415001
chr15	52585040	A	G	1	G	missense_variant	MODERATE	.	FGB	Transcript	XM_038559073	protein_coding	4/9	.	XM_038559073.1:c.355A>G	XP_038415001.1:p.Thr119Ala	390	355	119	T/A	Act/Gct	.	.	1	.	SNV	.	.	.	.	.	.	.	.	XP_038415001
chr15	52585046	G	C	1	C	missense_variant	MODERATE	.	FGB	Transcript	XM_038559073	protein_coding	4/9	.	XM_038559073.1:c.361G>C	XP_038415001.1:p.Val121Leu	396	361	121	V/L	Gta/Cta	.	.	1	.	SNV	.	.	.	.	.	.	.	.	XP_038415001
chr15	52585049	A	C	1	C	missense_variant	MODERATE	.	FGB	Transcript	XM_038559073	protein_coding	4/9	.	XM_038559073.1:c.364A>C	XP_038415001.1:p.Lys122Gln	399	364	122	K/Q	Aaa/Caa	.	.	1	.	SNV	.	.	.	.	.	.	.	.	XP_038415001
chr15	52585071	A	G	1	G	missense_variant	MODERATE	.	FGB	Transcript	XM_038559073	protein_coding	4/9	.	XM_038559073.1:c.386A>G	XP_038415001.1:p.Lys129Arg	421	386	129	K/R	aAa/aGa	.	.	1	.	SNV	.	.	.	.	.	.	.	.	XP_038415001
chr15	52585072	A	T	1	T	missense_variant	MODERATE	.	FGB	Transcript	XM_038559073	protein_coding	4/9	.	XM_038559073.1:c.387A>T	XP_038415001.1:p.Lys129Asn	422	387	129	K/N	aaA/aaT	.	.	1	.	SNV	.	.	.	.	.	.	.	.	XP_038415001
chr15	52585076	A	G	1	G	missense_variant	MODERATE	.	FGB	Transcript	XM_038559073	protein_coding	4/9	.	XM_038559073.1:c.391A>G	XP_038415001.1:p.Ile131Val	426	391	131	I/V	Ata/Gta	.	.	1	.	SNV	.	.	.	.	.	.	.	.	XP_038415001
chr15	52585078	A	T	1	T	synonymous_variant	LOW	.	FGB	Transcript	XM_038559073	protein_coding	4/9	.	XM_038559073.1:c.393A>T	XP_038415001.1:p.Ile131%3D	428	393	131	I	atA/atT	.	.	1	.	SNV	.	.	.	.	.	.	.	.	XP_038415001
chr15	52585084	A	G	1	G	synonymous_variant	LOW	.	FGB	Transcript	XM_038559073	protein_coding	4/9	.	XM_038559073.1:c.399A>G	XP_038415001.1:p.Glu133%3D	434	399	133	E	gaA/gaG	.	.	1	.	SNV	.	.	.	.	.	.	.	.	XP_038415001
chr15	52586197	C	A	1	A	missense_variant	MODERATE	.	FGB	Transcript	XM_038559073	protein_coding	5/9	.	XM_038559073.1:c.575C>A	XP_038415001.1:p.Thr192Asn	610	575	192	T/N	aCc/aAc	.	.	1	.	SNV	.	.	.	.	.	.	.	.	XP_038415001
chr15	52586198	C	T	1	T	synonymous_variant	LOW	.	FGB	Transcript	XM_038559073	protein_coding	5/9	.	XM_038559073.1:c.576C>T	XP_038415001.1:p.Thr192%3D	611	576	192	T	acC/acT	.	.	1	.	SNV	.	.	.	.	.	.	.	.	XP_038415001
chr15	52586201	C	T	1	T	synonymous_variant	LOW	.	FGB	Transcript	XM_038559073	protein_coding	5/9	.	XM_038559073.1:c.579C>T	XP_038415001.1:p.Ser193%3D	614	579	193	S	agC/agT	.	.	1	.	SNV	.	.	.	.	.	.	.	.	XP_038415001
chr15	52586207	T	C	1	C	synonymous_variant	LOW	.	FGB	Transcript	XM_038559073	protein_coding	5/9	.	XM_038559073.1:c.585T>C	XP_038415001.1:p.Ile195%3D	620	585	195	I	atT/atC	.	.	1	.	SNV	.	.	.	.	.	.	.	.	XP_038415001
chr15	52586216	C	T	1	T	synonymous_variant	LOW	.	FGB	Transcript	XM_038559073	protein_coding	5/9	.	XM_038559073.1:c.594C>T	XP_038415001.1:p.Asn198%3D	629	594	198	N	aaC/aaT	.	.	1	.	SNV	.	.	.	.	.	.	.	.	XP_038415001
chr15	52586228	C	T	1	T	synonymous_variant	LOW	.	FGB	Transcript	XM_038559073	protein_coding	5/9	.	XM_038559073.1:c.606C>T	XP_038415001.1:p.Leu202%3D	641	606	202	L	ctC/ctT	.	.	1	.	SNV	.	.	.	.	.	.	.	.	XP_038415001
chr15	52586231	G	T	1	T	synonymous_variant	LOW	.	FGB	Transcript	XM_038559073	protein_coding	5/9	.	XM_038559073.1:c.609G>T	XP_038415001.1:p.Arg203%3D	644	609	203	R	cgG/cgT	.	.	1	.	SNV	.	.	.	.	.	.	.	.	XP_038415001
chr15	52586232	G	T	1	T	missense_variant	MODERATE	.	FGB	Transcript	XM_038559073	protein_coding	5/9	.	XM_038559073.1:c.610G>T	XP_038415001.1:p.Ala204Ser	645	610	204	A/S	Gca/Tca	.	.	1	.	SNV	.	.	.	.	.	.	.	.	XP_038415001
chr15	52586247	T	C	1	C	synonymous_variant	LOW	.	FGB	Transcript	XM_038559073	protein_coding	5/9	.	XM_038559073.1:c.625T>C	XP_038415001.1:p.Leu209%3D	660	625	209	L	Ttg/Ctg	.	.	1	.	SNV	.	.	.	.	.	.	.	.	XP_038415001
chr15	52587878	T	C	1	C	synonymous_variant	LOW	.	FGB	Transcript	XM_038559073	protein_coding	8/9	.	XM_038559073.1:c.1149T>C	XP_038415001.1:p.Ala383%3D	1184	1149	383	A	gcT/gcC	.	.	1	.	SNV	.	.	.	.	.	.	.	.	XP_038415001
chr15	52626810	G	T	1	T	synonymous_variant	LOW	.	FGG	Transcript	XM_038559076	protein_coding	7/9	.	XM_038559076.1:c.747C>A	XP_038415004.1:p.Thr249%3D	830	747	249	T	acC/acA	.	.	-1	.	SNV	.	.	.	.	.	.	.	.	XP_038415004
chr15	52626810	G	T	1	T	synonymous_variant	LOW	.	FGG	Transcript	XM_038559077	protein_coding	7/10	.	XM_038559077.1:c.747C>A	XP_038415005.1:p.Thr249%3D	830	747	249	T	acC/acA	.	.	-1	.	SNV	.	.	.	.	.	.	.	.	XP_038415005
chr15	59923576	G	C	1	C	synonymous_variant	LOW	.	NAF1	Transcript	XM_038559138	protein_coding	1/8	.	XM_038559138.1:c.156C>G	XP_038415066.1:p.Ala52%3D	171	156	52	A	gcC/gcG	.	.	-1	.	SNV	.	.	.	.	.	.	.	.	XP_038415066
chr15	60040215	T	TGGGG	1	GGGG	frameshift_variant	HIGH	.	LOC119869402	Transcript	XM_038559184	protein_coding	1/2	.	XM_038559184.1:c.372_373insGGGG	XP_038415112.1:p.Pro125GlyfsTer75	372-373	372-373	124-125	-/GX	-/GGGG	.	.	1	.	insertion	.	.	.	.	.	.	.	.	XP_038415112
chr15	60158627	C	T	1	T	missense_variant	MODERATE	.	LOC119877054	Transcript	XM_038559185	protein_coding	1/3	.	XM_038559185.1:c.203C>T	XP_038415113.1:p.Pro68Leu	203	203	68	P/L	cCg/cTg	.	.	1	.	SNV	.	.	.	.	.	.	.	.	XP_038415113
chr16	45408890	G	GT	1	T	splice_region_variant&intron_variant	LOW	.	F11	Transcript	NM_001135123	protein_coding	.	2/13	NM_001135123.1:c.219-4dup	.	.	.	.	.	.	.	.	-1	.	insertion	.	.	.	.	.	.	.	.	NP_001128595
chr16	47143015	C	CAAAAAAAAAAAAAAAAA	1	AAAAAAAAAAAAAAAAA	splice_region_variant&intron_variant&non_coding_transcript_variant	LOW	.	LOC102155934	Transcript	XR_005371128	lncRNA	.	2/2	XR_005371128.1:n.405-21_405-5dup	.	.	.	.	.	.	.	.	-1	.	insertion	.	.	.	.	.	.	.	.	.
chr17	53711606	T	G	1	G	splice_region_variant&intron_variant	LOW	.	VANGL1	Transcript	XM_038561858	protein_coding	.	2/7	XM_038561858.1:c.71+4T>G	.	.	.	.	.	.	.	.	1	.	SNV	.	.	.	.	.	.	.	.	XP_038417786
chr17	53711606	T	G	1	G	splice_region_variant&intron_variant	LOW	.	VANGL1	Transcript	XM_038561859	protein_coding	.	3/8	XM_038561859.1:c.71+4T>G	.	.	.	.	.	.	.	.	1	.	SNV	.	.	.	.	.	.	.	.	XP_038417787
chr17	53711606	T	G	1	G	splice_region_variant&intron_variant	LOW	.	VANGL1	Transcript	XM_038561860	protein_coding	.	2/7	XM_038561860.1:c.71+4T>G	.	.	.	.	.	.	.	.	1	.	SNV	.	.	.	.	.	.	.	.	XP_038417788
chr17	53711606	T	G	1	G	splice_region_variant&intron_variant	LOW	.	VANGL1	Transcript	XR_005372615	protein_coding	.	2/8	XR_005372615.1:n.337+4T>G	.	.	.	.	.	.	.	.	1	.	SNV	.	.	.	.	.	.	.	.	.
chr17	53711608	T	G	1	G	splice_region_variant&intron_variant	LOW	.	VANGL1	Transcript	XM_038561858	protein_coding	.	2/7	XM_038561858.1:c.71+6T>G	.	.	.	.	.	.	.	.	1	.	SNV	.	.	.	.	.	.	.	.	XP_038417786
chr17	53711608	T	G	1	G	splice_region_variant&intron_variant	LOW	.	VANGL1	Transcript	XM_038561859	protein_coding	.	3/8	XM_038561859.1:c.71+6T>G	.	.	.	.	.	.	.	.	1	.	SNV	.	.	.	.	.	.	.	.	XP_038417787
chr17	53711608	T	G	1	G	splice_region_variant&intron_variant	LOW	.	VANGL1	Transcript	XM_038561860	protein_coding	.	2/7	XM_038561860.1:c.71+6T>G	.	.	.	.	.	.	.	.	1	.	SNV	.	.	.	.	.	.	.	.	XP_038417788
chr17	53711608	T	G	1	G	splice_region_variant&intron_variant	LOW	.	VANGL1	Transcript	XR_005372615	protein_coding	.	2/8	XR_005372615.1:n.337+6T>G	.	.	.	.	.	.	.	.	1	.	SNV	.	.	.	.	.	.	.	.	.
chr17	56760917	C	T	1	T	synonymous_variant	LOW	.	WARS2	Transcript	XM_038561910	protein_coding	6/6	.	XM_038561910.1:c.813G>A	XP_038417838.1:p.Gly271%3D	874	813	271	G	ggG/ggA	.	.	-1	.	SNV	.	.	.	.	.	.	.	.	XP_038417838
chr17	56760917	C	T	1	T	synonymous_variant	LOW	.	WARS2	Transcript	XM_038561912	protein_coding	5/5	.	XM_038561912.1:c.555G>A	XP_038417840.1:p.Gly185%3D	593	555	185	G	ggG/ggA	.	.	-1	.	SNV	.	.	.	.	.	.	.	.	XP_038417840
chr17	56760917	C	T	1	T	synonymous_variant	LOW	.	WARS2	Transcript	XM_038561913	protein_coding	6/6	.	XM_038561913.1:c.531G>A	XP_038417841.1:p.Gly177%3D	885	531	177	G	ggG/ggA	.	.	-1	.	SNV	.	.	.	.	.	.	.	.	XP_038417841
chr17	56760917	C	T	1	T	synonymous_variant	LOW	.	WARS2	Transcript	XM_038561914	protein_coding	6/6	.	XM_038561914.1:c.531G>A	XP_038417842.1:p.Gly177%3D	974	531	177	G	ggG/ggA	.	.	-1	.	SNV	.	.	.	.	.	.	.	.	XP_038417842
chr18	13894541	G	C	1	C	splice_region_variant&intron_variant	LOW	.	PIK3CG	Transcript	XM_038562714	protein_coding	.	1/10	XM_038562714.1:c.73-5C>G	.	.	.	.	.	.	.	.	-1	.	SNV	.	.	.	.	.	.	.	.	XP_038418642
chr18	13894541	G	C	1	C	splice_region_variant&intron_variant	LOW	.	PIK3CG	Transcript	XM_038562715	protein_coding	.	1/10	XM_038562715.1:c.-12-5C>G	.	.	.	.	.	.	.	.	-1	.	SNV	.	.	.	.	.	.	.	.	XP_038418643
chr18	13894541	G	C	1	C	splice_region_variant&intron_variant	LOW	.	PIK3CG	Transcript	XM_038562716	protein_coding	.	1/10	XM_038562716.1:c.-12-5C>G	.	.	.	.	.	.	.	.	-1	.	SNV	.	.	.	.	.	.	.	.	XP_038418644
chr18	26083323	GC	G	1	-	frameshift_variant	HIGH	.	DRD4	Transcript	XM_038562962	protein_coding	3/4	.	XM_038562962.1:c.993del	XP_038418890.1:p.Ala332ProfsTer26	985	985	329	P/X	Ccc/cc	.	.	1	.	deletion	.	.	.	.	.	.	.	.	XP_038418890
chr18	37641915	A	T	1	T	splice_region_variant&non_coding_transcript_exon_variant	LOW	.	TRNAR-UCU_7	Transcript	unassigned_transcript_648	tRNA	1/2	.	unassigned_transcript_648.1:n.36T>A	.	36	.	.	.	.	.	.	-1	.	SNV	.	.	.	.	.	.	.	.	.
chr18	40089967	T	G	1	G	missense_variant	MODERATE	.	LOC100684780	Transcript	XM_038563258	protein_coding	1/1	.	XM_038563258.1:c.475T>G	XP_038419186.1:p.Cys159Gly	592	475	159	C/G	Tgc/Ggc	.	.	1	.	SNV	.	.	.	.	.	.	.	.	XP_038419186
chr18	51264053	G	A	1	A	missense_variant	MODERATE	.	CCDC87	Transcript	XM_038563815	protein_coding	1/1	.	XM_038563815.1:c.2023G>A	XP_038419743.1:p.Glu675Lys	2072	2023	675	E/K	Gaa/Aaa	.	.	1	.	SNV	.	.	.	.	.	.	.	.	XP_038419743
chr18	53281127	G	A	1	A	missense_variant	MODERATE	.	KCNK4	Transcript	XM_038564118	protein_coding	3/7	.	XM_038564118.1:c.211C>T	XP_038420046.1:p.Arg71Trp	411	211	71	R/W	Cgg/Tgg	.	.	-1	.	SNV	.	.	.	.	.	.	.	.	XP_038420046
chr18	53281127	G	A	1	A	synonymous_variant	LOW	.	KCNK4	Transcript	XM_038564119	protein_coding	2/7	.	XM_038564119.1:c.48C>T	XP_038420047.1:p.Gly16%3D	131	48	16	G	ggC/ggT	.	.	-1	.	SNV	.	.	.	.	.	.	.	.	XP_038420047
chr18	54299918	G	A	1	A	missense_variant	MODERATE	.	CHRM1	Transcript	XM_038564217	protein_coding	1/2	.	XM_038564217.1:c.526G>A	XP_038420145.1:p.Gly176Arg	577	526	176	G/R	Ggg/Agg	.	.	1	.	SNV	.	.	.	.	.	.	.	.	XP_038420145
chr18	55581150	G	A	1	A	missense_variant	MODERATE	.	SDHAF2	Transcript	XM_038564381	protein_coding	4/4	.	XM_038564381.1:c.491C>T	XP_038420309.1:p.Pro164Leu	613	491	164	P/L	cCa/cTa	.	.	-1	.	SNV	.	.	.	.	.	.	.	.	XP_038420309
chr18	55581150	G	A	1	A	missense_variant	MODERATE	.	SDHAF2	Transcript	XM_038564382	protein_coding	4/4	.	XM_038564382.1:c.455C>T	XP_038420310.1:p.Pro152Leu	576	455	152	P/L	cCa/cTa	.	.	-1	.	SNV	.	.	.	.	.	.	.	.	XP_038420310
chr20	8399331	C	CCT	1	CT	frameshift_variant	HIGH	.	PRRT3	Transcript	XM_038565675	protein_coding	3/5	.	XM_038565675.1:c.152_153dup	XP_038421603.1:p.Val52LeufsTer39	448-449	151-152	51	P/PX	cct/cCTct	.	.	1	.	insertion	.	.	.	.	.	.	.	.	XP_038421603
chr20	8399331	C	CCT	1	CT	frameshift_variant	HIGH	.	PRRT3	Transcript	XM_038565676	protein_coding	3/5	.	XM_038565676.1:c.152_153dup	XP_038421604.1:p.Val52LeufsTer39	417-418	151-152	51	P/PX	cct/cCTct	.	.	1	.	insertion	.	.	.	.	.	.	.	.	XP_038421604
chr20	8399331	C	CCT	1	CT	frameshift_variant	HIGH	.	PRRT3	Transcript	XM_038565677	protein_coding	3/5	.	XM_038565677.1:c.152_153dup	XP_038421605.1:p.Val52LeufsTer39	438-439	151-152	51	P/PX	cct/cCTct	.	.	1	.	insertion	.	.	.	.	.	.	.	.	XP_038421605
chr20	8399331	C	CCT	1	CT	frameshift_variant	HIGH	.	PRRT3	Transcript	XM_038565678	protein_coding	2/4	.	XM_038565678.1:c.152_153dup	XP_038421606.1:p.Val52LeufsTer39	347-348	151-152	51	P/PX	cct/cCTct	.	.	1	.	insertion	.	.	.	.	.	.	.	.	XP_038421606
chr20	8399331	C	CCT	1	CT	frameshift_variant	HIGH	.	PRRT3	Transcript	XM_038565679	protein_coding	2/4	.	XM_038565679.1:c.152_153dup	XP_038421607.1:p.Val52LeufsTer39	299-300	151-152	51	P/PX	cct/cCTct	.	.	1	.	insertion	.	.	.	.	.	.	.	.	XP_038421607
chr20	8399331	C	CCT	1	CT	frameshift_variant	HIGH	.	PRRT3	Transcript	XM_038565680	protein_coding	2/4	.	XM_038565680.1:c.152_153dup	XP_038421608.1:p.Val52LeufsTer39	311-312	151-152	51	P/PX	cct/cCTct	.	.	1	.	insertion	.	.	.	.	.	.	.	.	XP_038421608
chr20	8399337	G	GT	1	T	frameshift_variant	HIGH	.	PRRT3	Transcript	XM_038565675	protein_coding	3/5	.	XM_038565675.1:c.157_158insT	XP_038421603.1:p.Gly53ValfsTer17	454-455	157-158	53	G/VX	ggc/gTgc	.	.	1	.	insertion	.	.	.	.	.	.	.	.	XP_038421603
chr20	8399337	G	GT	1	T	frameshift_variant	HIGH	.	PRRT3	Transcript	XM_038565676	protein_coding	3/5	.	XM_038565676.1:c.157_158insT	XP_038421604.1:p.Gly53ValfsTer17	423-424	157-158	53	G/VX	ggc/gTgc	.	.	1	.	insertion	.	.	.	.	.	.	.	.	XP_038421604
chr20	8399337	G	GT	1	T	frameshift_variant	HIGH	.	PRRT3	Transcript	XM_038565677	protein_coding	3/5	.	XM_038565677.1:c.157_158insT	XP_038421605.1:p.Gly53ValfsTer17	444-445	157-158	53	G/VX	ggc/gTgc	.	.	1	.	insertion	.	.	.	.	.	.	.	.	XP_038421605
chr20	8399337	G	GT	1	T	frameshift_variant	HIGH	.	PRRT3	Transcript	XM_038565678	protein_coding	2/4	.	XM_038565678.1:c.157_158insT	XP_038421606.1:p.Gly53ValfsTer17	353-354	157-158	53	G/VX	ggc/gTgc	.	.	1	.	insertion	.	.	.	.	.	.	.	.	XP_038421606
chr20	8399337	G	GT	1	T	frameshift_variant	HIGH	.	PRRT3	Transcript	XM_038565679	protein_coding	2/4	.	XM_038565679.1:c.157_158insT	XP_038421607.1:p.Gly53ValfsTer17	305-306	157-158	53	G/VX	ggc/gTgc	.	.	1	.	insertion	.	.	.	.	.	.	.	.	XP_038421607
chr20	8399337	G	GT	1	T	frameshift_variant	HIGH	.	PRRT3	Transcript	XM_038565680	protein_coding	2/4	.	XM_038565680.1:c.157_158insT	XP_038421608.1:p.Gly53ValfsTer17	317-318	157-158	53	G/VX	ggc/gTgc	.	.	1	.	insertion	.	.	.	.	.	.	.	.	XP_038421608
chr20	8399338	G	T	1	T	missense_variant	MODERATE	.	PRRT3	Transcript	XM_038565675	protein_coding	3/5	.	XM_038565675.1:c.158G>T	XP_038421603.1:p.Gly53Val	455	158	53	G/V	gGc/gTc	.	.	1	.	SNV	.	.	.	.	.	.	.	.	XP_038421603
chr20	8399338	G	T	1	T	missense_variant	MODERATE	.	PRRT3	Transcript	XM_038565676	protein_coding	3/5	.	XM_038565676.1:c.158G>T	XP_038421604.1:p.Gly53Val	424	158	53	G/V	gGc/gTc	.	.	1	.	SNV	.	.	.	.	.	.	.	.	XP_038421604
chr20	8399338	G	T	1	T	missense_variant	MODERATE	.	PRRT3	Transcript	XM_038565677	protein_coding	3/5	.	XM_038565677.1:c.158G>T	XP_038421605.1:p.Gly53Val	445	158	53	G/V	gGc/gTc	.	.	1	.	SNV	.	.	.	.	.	.	.	.	XP_038421605
chr20	8399338	G	T	1	T	missense_variant	MODERATE	.	PRRT3	Transcript	XM_038565678	protein_coding	2/4	.	XM_038565678.1:c.158G>T	XP_038421606.1:p.Gly53Val	354	158	53	G/V	gGc/gTc	.	.	1	.	SNV	.	.	.	.	.	.	.	.	XP_038421606
chr20	8399338	G	T	1	T	missense_variant	MODERATE	.	PRRT3	Transcript	XM_038565679	protein_coding	2/4	.	XM_038565679.1:c.158G>T	XP_038421607.1:p.Gly53Val	306	158	53	G/V	gGc/gTc	.	.	1	.	SNV	.	.	.	.	.	.	.	.	XP_038421607
chr20	8399338	G	T	1	T	missense_variant	MODERATE	.	PRRT3	Transcript	XM_038565680	protein_coding	2/4	.	XM_038565680.1:c.158G>T	XP_038421608.1:p.Gly53Val	318	158	53	G/V	gGc/gTc	.	.	1	.	SNV	.	.	.	.	.	.	.	.	XP_038421608
chr20	8399433	C	G	1	G	missense_variant	MODERATE	.	PRRT3	Transcript	XM_038565675	protein_coding	3/5	.	XM_038565675.1:c.253C>G	XP_038421603.1:p.Pro85Ala	550	253	85	P/A	Cct/Gct	.	.	1	.	SNV	.	.	.	.	.	.	.	.	XP_038421603
chr20	8399433	C	G	1	G	missense_variant	MODERATE	.	PRRT3	Transcript	XM_038565676	protein_coding	3/5	.	XM_038565676.1:c.253C>G	XP_038421604.1:p.Pro85Ala	519	253	85	P/A	Cct/Gct	.	.	1	.	SNV	.	.	.	.	.	.	.	.	XP_038421604
chr20	8399433	C	G	1	G	missense_variant	MODERATE	.	PRRT3	Transcript	XM_038565677	protein_coding	3/5	.	XM_038565677.1:c.253C>G	XP_038421605.1:p.Pro85Ala	540	253	85	P/A	Cct/Gct	.	.	1	.	SNV	.	.	.	.	.	.	.	.	XP_038421605
chr20	8399433	C	G	1	G	missense_variant	MODERATE	.	PRRT3	Transcript	XM_038565678	protein_coding	2/4	.	XM_038565678.1:c.253C>G	XP_038421606.1:p.Pro85Ala	449	253	85	P/A	Cct/Gct	.	.	1	.	SNV	.	.	.	.	.	.	.	.	XP_038421606
chr20	8399433	C	G	1	G	missense_variant	MODERATE	.	PRRT3	Transcript	XM_038565679	protein_coding	2/4	.	XM_038565679.1:c.253C>G	XP_038421607.1:p.Pro85Ala	401	253	85	P/A	Cct/Gct	.	.	1	.	SNV	.	.	.	.	.	.	.	.	XP_038421607
chr20	8399433	C	G	1	G	missense_variant	MODERATE	.	PRRT3	Transcript	XM_038565680	protein_coding	2/4	.	XM_038565680.1:c.253C>G	XP_038421608.1:p.Pro85Ala	413	253	85	P/A	Cct/Gct	.	.	1	.	SNV	.	.	.	.	.	.	.	.	XP_038421608
chr20	10301463	G	GA	1	A	splice_region_variant&intron_variant	LOW	.	GRM7	Transcript	XM_038565780	protein_coding	.	10/10	XM_038565780.1:c.*22-4dup	.	.	.	.	.	.	.	.	-1	.	insertion	.	.	.	.	.	.	.	.	XP_038421708
chr20	10301463	G	GA	1	A	splice_region_variant&intron_variant	LOW	.	GRM7	Transcript	XM_038565782	protein_coding	.	9/9	XM_038565782.1:c.2699-4dup	.	.	.	.	.	.	.	.	-1	.	insertion	.	.	.	.	.	.	.	.	XP_038421710
chr20	48579868	T	A	1	A	missense_variant	MODERATE	.	PKN1	Transcript	XM_038567042	protein_coding	1/22	.	XM_038567042.1:c.29A>T	XP_038422970.1:p.Gln10Leu	125	29	10	Q/L	cAg/cTg	.	.	-1	.	SNV	.	.	.	.	.	.	.	.	XP_038422970
chr20	53992243	C	T	1	T	synonymous_variant	LOW	.	C3	Transcript	XM_038567540	protein_coding	30/41	.	XM_038567540.1:c.3843C>T	XP_038423468.1:p.Ala1281%3D	3843	3843	1281	A	gcC/gcT	.	.	1	.	SNV	.	.	.	.	.	.	.	.	XP_038423468
chr20	53992252	G	A	1	A	synonymous_variant	LOW	.	C3	Transcript	XM_038567540	protein_coding	30/41	.	XM_038567540.1:c.3852G>A	XP_038423468.1:p.Gln1284%3D	3852	3852	1284	Q	caG/caA	.	.	1	.	SNV	.	.	.	.	.	.	.	.	XP_038423468
chr20	53992264	C	T	1	T	synonymous_variant	LOW	.	C3	Transcript	XM_038567540	protein_coding	30/41	.	XM_038567540.1:c.3864C>T	XP_038423468.1:p.Pro1288%3D	3864	3864	1288	P	ccC/ccT	.	.	1	.	SNV	.	.	.	.	.	.	.	.	XP_038423468
chr20	53992265	A	G	1	G	missense_variant	MODERATE	.	C3	Transcript	XM_038567540	protein_coding	30/41	.	XM_038567540.1:c.3865A>G	XP_038423468.1:p.Asn1289Asp	3865	3865	1289	N/D	Aac/Gac	.	.	1	.	SNV	.	.	.	.	.	.	.	.	XP_038423468
chr22	48421	G	C	1	C	missense_variant	MODERATE	.	LOC119877411	Transcript	XM_038570156	protein_coding	3/4	.	XM_038570156.1:c.1281G>C	XP_038426084.1:p.Gln427His	1281	1281	427	Q/H	caG/caC	.	.	1	.	SNV	.	.	.	.	.	.	.	.	XP_038426084
chr22	30655072	C	G	1	G	splice_region_variant	LOW	.	LOC111091657	Transcript	XR_005376412	protein_coding	1/10	.	XR_005376412.1:n.138G>C	.	138	.	.	.	.	.	.	-1	.	SNV	.	.	.	.	.	.	.	.	.
chr22	30655072	C	G	1	G	splice_region_variant	LOW	.	LOC111091657	Transcript	XR_005376418	protein_coding	1/9	.	XR_005376418.1:n.122G>C	.	122	.	.	.	.	.	.	-1	.	SNV	.	.	.	.	.	.	.	.	.
chr22	32547028	G	GCCTCTCTTGGGTAGTTATGCTGTGCTTTTTTTTTTTTTTTTTTTTTTTTTT	2	CCTCTCTTGGGTAGTTATGCTGTGCTTTTTTTTTTTTTTTTTTTTTTTTTT	stop_gained&protein_altering_variant	HIGH	.	LOC119865141	Transcript	XM_038569376	protein_coding	1/3	.	XM_038569376.1:c.340_341insCCTCTCTTGGGTAGTTATGCTGTGCTTTTTTTTTTTTTTTTTTTTTTTTTT	XP_038425304.1:p.Val114delinsAlaSerLeuGlyTer	355-356	340-341	114	V/ASLG*LCCAFFFFFFFFF	gtc/gCCTCTCTTGGGTAGTTATGCTGTGCTTTTTTTTTTTTTTTTTTTTTTTTTTtc	.	.	1	.	insertion	.	.	.	.	.	.	.	.	XP_038425304
chr23	7037996	G	A	1	A	stop_gained	HIGH	.	TRANK1	Transcript	XM_038570369	protein_coding	8/23	.	XM_038570369.1:c.949C>T	XP_038426297.1:p.Arg317Ter	1061	949	317	R/*	Cga/Tga	.	.	-1	.	SNV	.	.	.	.	.	.	.	.	XP_038426297
chr23	16030940	C	CGGCGGCGGCGGCGGCGGCGGCTGG,CGGCGGCGGCGGCTGGGGCTGGGGCTGG	1,1	GGCGGCGGCGGCGGCGGCGGCTGG	inframe_insertion	MODERATE	.	RBMS3	Transcript	XM_038570628	protein_coding	2/19	.	XM_038570628.1:c.119_120insCCAGCCGCCGCCGCCGCCGCCGCC	XP_038426556.1:p.Pro40_Pro41insGlnProProProProProProPro	2073-2074	119-120	40	P/PQPPPPPPP	ccg/ccCCAGCCGCCGCCGCCGCCGCCGCCg	.	.	-1	.	insertion	.	.	.	.	.	.	.	.	XP_038426556
chr23	16030940	C	CGGCGGCGGCGGCGGCGGCGGCTGG,CGGCGGCGGCGGCTGGGGCTGGGGCTGG	1,1	GGCGGCGGCGGCTGGGGCTGGGGCTGG	inframe_insertion	MODERATE	.	RBMS3	Transcript	XM_038570628	protein_coding	2/19	.	XM_038570628.1:c.119_120insCCAGCCCCAGCCCCAGCCGCCGCCGCC	XP_038426556.1:p.Pro40_Pro41insGlnProGlnProGlnProProProPro	2073-2074	119-120	40	P/PQPQPQPPPP	ccg/ccCCAGCCCCAGCCCCAGCCGCCGCCGCCg	.	.	-1	.	insertion	.	.	.	.	.	.	.	.	XP_038426556
chr23	16030940	C	CGGCGGCGGCGGCGGCGGCGGCTGG,CGGCGGCGGCGGCTGGGGCTGGGGCTGG	1,1	GGCGGCGGCGGCGGCGGCGGCTGG	inframe_insertion	MODERATE	.	RBMS3	Transcript	XM_038570629	protein_coding	2/19	.	XM_038570629.1:c.119_120insCCAGCCGCCGCCGCCGCCGCCGCC	XP_038426557.1:p.Pro40_Pro41insGlnProProProProProProPro	225-226	119-120	40	P/PQPPPPPPP	ccg/ccCCAGCCGCCGCCGCCGCCGCCGCCg	.	.	-1	.	insertion	.	.	.	.	.	.	.	.	XP_038426557
chr23	16030940	C	CGGCGGCGGCGGCGGCGGCGGCTGG,CGGCGGCGGCGGCTGGGGCTGGGGCTGG	1,1	GGCGGCGGCGGCTGGGGCTGGGGCTGG	inframe_insertion	MODERATE	.	RBMS3	Transcript	XM_038570629	protein_coding	2/19	.	XM_038570629.1:c.119_120insCCAGCCCCAGCCCCAGCCGCCGCCGCC	XP_038426557.1:p.Pro40_Pro41insGlnProGlnProGlnProProProPro	225-226	119-120	40	P/PQPQPQPPPP	ccg/ccCCAGCCCCAGCCCCAGCCGCCGCCGCCg	.	.	-1	.	insertion	.	.	.	.	.	.	.	.	XP_038426557
chr23	16030940	C	CGGCGGCGGCGGCGGCGGCGGCTGG,CGGCGGCGGCGGCTGGGGCTGGGGCTGG	1,1	GGCGGCGGCGGCGGCGGCGGCTGG	inframe_insertion	MODERATE	.	RBMS3	Transcript	XM_038570630	protein_coding	2/19	.	XM_038570630.1:c.119_120insCCAGCCGCCGCCGCCGCCGCCGCC	XP_038426558.1:p.Pro40_Pro41insGlnProProProProProProPro	2073-2074	119-120	40	P/PQPPPPPPP	ccg/ccCCAGCCGCCGCCGCCGCCGCCGCCg	.	.	-1	.	insertion	.	.	.	.	.	.	.	.	XP_038426558
chr23	16030940	C	CGGCGGCGGCGGCGGCGGCGGCTGG,CGGCGGCGGCGGCTGGGGCTGGGGCTGG	1,1	GGCGGCGGCGGCTGGGGCTGGGGCTGG	inframe_insertion	MODERATE	.	RBMS3	Transcript	XM_038570630	protein_coding	2/19	.	XM_038570630.1:c.119_120insCCAGCCCCAGCCCCAGCCGCCGCCGCC	XP_038426558.1:p.Pro40_Pro41insGlnProGlnProGlnProProProPro	2073-2074	119-120	40	P/PQPQPQPPPP	ccg/ccCCAGCCCCAGCCCCAGCCGCCGCCGCCg	.	.	-1	.	insertion	.	.	.	.	.	.	.	.	XP_038426558
chr23	16030940	C	CGGCGGCGGCGGCGGCGGCGGCTGG,CGGCGGCGGCGGCTGGGGCTGGGGCTGG	1,1	GGCGGCGGCGGCGGCGGCGGCTGG	inframe_insertion	MODERATE	.	RBMS3	Transcript	XM_038570631	protein_coding	2/18	.	XM_038570631.1:c.119_120insCCAGCCGCCGCCGCCGCCGCCGCC	XP_038426559.1:p.Pro40_Pro41insGlnProProProProProProPro	2076-2077	119-120	40	P/PQPPPPPPP	ccg/ccCCAGCCGCCGCCGCCGCCGCCGCCg	.	.	-1	.	insertion	.	.	.	.	.	.	.	.	XP_038426559
chr23	16030940	C	CGGCGGCGGCGGCGGCGGCGGCTGG,CGGCGGCGGCGGCTGGGGCTGGGGCTGG	1,1	GGCGGCGGCGGCTGGGGCTGGGGCTGG	inframe_insertion	MODERATE	.	RBMS3	Transcript	XM_038570631	protein_coding	2/18	.	XM_038570631.1:c.119_120insCCAGCCCCAGCCCCAGCCGCCGCCGCC	XP_038426559.1:p.Pro40_Pro41insGlnProGlnProGlnProProProPro	2076-2077	119-120	40	P/PQPQPQPPPP	ccg/ccCCAGCCCCAGCCCCAGCCGCCGCCGCCg	.	.	-1	.	insertion	.	.	.	.	.	.	.	.	XP_038426559
chr23	16030940	C	CGGCGGCGGCGGCGGCGGCGGCTGG,CGGCGGCGGCGGCTGGGGCTGGGGCTGG	1,1	GGCGGCGGCGGCGGCGGCGGCTGG	inframe_insertion	MODERATE	.	RBMS3	Transcript	XM_038570633	protein_coding	2/18	.	XM_038570633.1:c.119_120insCCAGCCGCCGCCGCCGCCGCCGCC	XP_038426561.1:p.Pro40_Pro41insGlnProProProProProProPro	2069-2070	119-120	40	P/PQPPPPPPP	ccg/ccCCAGCCGCCGCCGCCGCCGCCGCCg	.	.	-1	.	insertion	.	.	.	.	.	.	.	.	XP_038426561
chr23	16030940	C	CGGCGGCGGCGGCGGCGGCGGCTGG,CGGCGGCGGCGGCTGGGGCTGGGGCTGG	1,1	GGCGGCGGCGGCTGGGGCTGGGGCTGG	inframe_insertion	MODERATE	.	RBMS3	Transcript	XM_038570633	protein_coding	2/18	.	XM_038570633.1:c.119_120insCCAGCCCCAGCCCCAGCCGCCGCCGCC	XP_038426561.1:p.Pro40_Pro41insGlnProGlnProGlnProProProPro	2069-2070	119-120	40	P/PQPQPQPPPP	ccg/ccCCAGCCCCAGCCCCAGCCGCCGCCGCCg	.	.	-1	.	insertion	.	.	.	.	.	.	.	.	XP_038426561
chr23	16030940	C	CGGCGGCGGCGGCGGCGGCGGCTGG,CGGCGGCGGCGGCTGGGGCTGGGGCTGG	1,1	GGCGGCGGCGGCGGCGGCGGCTGG	inframe_insertion	MODERATE	.	RBMS3	Transcript	XM_038570634	protein_coding	2/18	.	XM_038570634.1:c.119_120insCCAGCCGCCGCCGCCGCCGCCGCC	XP_038426562.1:p.Pro40_Pro41insGlnProProProProProProPro	2069-2070	119-120	40	P/PQPPPPPPP	ccg/ccCCAGCCGCCGCCGCCGCCGCCGCCg	.	.	-1	.	insertion	.	.	.	.	.	.	.	.	XP_038426562
chr23	16030940	C	CGGCGGCGGCGGCGGCGGCGGCTGG,CGGCGGCGGCGGCTGGGGCTGGGGCTGG	1,1	GGCGGCGGCGGCTGGGGCTGGGGCTGG	inframe_insertion	MODERATE	.	RBMS3	Transcript	XM_038570634	protein_coding	2/18	.	XM_038570634.1:c.119_120insCCAGCCCCAGCCCCAGCCGCCGCCGCC	XP_038426562.1:p.Pro40_Pro41insGlnProGlnProGlnProProProPro	2069-2070	119-120	40	P/PQPQPQPPPP	ccg/ccCCAGCCCCAGCCCCAGCCGCCGCCGCCg	.	.	-1	.	insertion	.	.	.	.	.	.	.	.	XP_038426562
chr23	16030940	C	CGGCGGCGGCGGCGGCGGCGGCTGG,CGGCGGCGGCGGCTGGGGCTGGGGCTGG	1,1	GGCGGCGGCGGCGGCGGCGGCTGG	inframe_insertion	MODERATE	.	RBMS3	Transcript	XM_038570635	protein_coding	2/17	.	XM_038570635.1:c.119_120insCCAGCCGCCGCCGCCGCCGCCGCC	XP_038426563.1:p.Pro40_Pro41insGlnProProProProProProPro	2072-2073	119-120	40	P/PQPPPPPPP	ccg/ccCCAGCCGCCGCCGCCGCCGCCGCCg	.	.	-1	.	insertion	.	.	.	.	.	.	.	.	XP_038426563
chr23	16030940	C	CGGCGGCGGCGGCGGCGGCGGCTGG,CGGCGGCGGCGGCTGGGGCTGGGGCTGG	1,1	GGCGGCGGCGGCTGGGGCTGGGGCTGG	inframe_insertion	MODERATE	.	RBMS3	Transcript	XM_038570635	protein_coding	2/17	.	XM_038570635.1:c.119_120insCCAGCCCCAGCCCCAGCCGCCGCCGCC	XP_038426563.1:p.Pro40_Pro41insGlnProGlnProGlnProProProPro	2072-2073	119-120	40	P/PQPQPQPPPP	ccg/ccCCAGCCCCAGCCCCAGCCGCCGCCGCCg	.	.	-1	.	insertion	.	.	.	.	.	.	.	.	XP_038426563
chr23	16030940	C	CGGCGGCGGCGGCGGCGGCGGCTGG,CGGCGGCGGCGGCTGGGGCTGGGGCTGG	1,1	GGCGGCGGCGGCGGCGGCGGCTGG	inframe_insertion	MODERATE	.	RBMS3	Transcript	XM_038570636	protein_coding	2/18	.	XM_038570636.1:c.119_120insCCAGCCGCCGCCGCCGCCGCCGCC	XP_038426564.1:p.Pro40_Pro41insGlnProProProProProProPro	2076-2077	119-120	40	P/PQPPPPPPP	ccg/ccCCAGCCGCCGCCGCCGCCGCCGCCg	.	.	-1	.	insertion	.	.	.	.	.	.	.	.	XP_038426564
chr23	16030940	C	CGGCGGCGGCGGCGGCGGCGGCTGG,CGGCGGCGGCGGCTGGGGCTGGGGCTGG	1,1	GGCGGCGGCGGCTGGGGCTGGGGCTGG	inframe_insertion	MODERATE	.	RBMS3	Transcript	XM_038570636	protein_coding	2/18	.	XM_038570636.1:c.119_120insCCAGCCCCAGCCCCAGCCGCCGCCGCC	XP_038426564.1:p.Pro40_Pro41insGlnProGlnProGlnProProProPro	2076-2077	119-120	40	P/PQPQPQPPPP	ccg/ccCCAGCCCCAGCCCCAGCCGCCGCCGCCg	.	.	-1	.	insertion	.	.	.	.	.	.	.	.	XP_038426564
chr23	16030940	C	CGGCGGCGGCGGCGGCGGCGGCTGG,CGGCGGCGGCGGCTGGGGCTGGGGCTGG	1,1	GGCGGCGGCGGCGGCGGCGGCTGG	inframe_insertion	MODERATE	.	RBMS3	Transcript	XM_038570637	protein_coding	2/16	.	XM_038570637.1:c.119_120insCCAGCCGCCGCCGCCGCCGCCGCC	XP_038426565.1:p.Pro40_Pro41insGlnProProProProProProPro	2074-2075	119-120	40	P/PQPPPPPPP	ccg/ccCCAGCCGCCGCCGCCGCCGCCGCCg	.	.	-1	.	insertion	.	.	.	.	.	.	.	.	XP_038426565
chr23	16030940	C	CGGCGGCGGCGGCGGCGGCGGCTGG,CGGCGGCGGCGGCTGGGGCTGGGGCTGG	1,1	GGCGGCGGCGGCTGGGGCTGGGGCTGG	inframe_insertion	MODERATE	.	RBMS3	Transcript	XM_038570637	protein_coding	2/16	.	XM_038570637.1:c.119_120insCCAGCCCCAGCCCCAGCCGCCGCCGCC	XP_038426565.1:p.Pro40_Pro41insGlnProGlnProGlnProProProPro	2074-2075	119-120	40	P/PQPQPQPPPP	ccg/ccCCAGCCCCAGCCCCAGCCGCCGCCGCCg	.	.	-1	.	insertion	.	.	.	.	.	.	.	.	XP_038426565
chr23	16030940	C	CGGCGGCGGCGGCGGCGGCGGCTGG,CGGCGGCGGCGGCTGGGGCTGGGGCTGG	1,1	GGCGGCGGCGGCGGCGGCGGCTGG	inframe_insertion	MODERATE	.	RBMS3	Transcript	XM_038570648	protein_coding	2/17	.	XM_038570648.1:c.119_120insCCAGCCGCCGCCGCCGCCGCCGCC	XP_038426576.1:p.Pro40_Pro41insGlnProProProProProProPro	2072-2073	119-120	40	P/PQPPPPPPP	ccg/ccCCAGCCGCCGCCGCCGCCGCCGCCg	.	.	-1	.	insertion	.	.	.	.	.	.	.	.	XP_038426576
chr23	16030940	C	CGGCGGCGGCGGCGGCGGCGGCTGG,CGGCGGCGGCGGCTGGGGCTGGGGCTGG	1,1	GGCGGCGGCGGCTGGGGCTGGGGCTGG	inframe_insertion	MODERATE	.	RBMS3	Transcript	XM_038570648	protein_coding	2/17	.	XM_038570648.1:c.119_120insCCAGCCCCAGCCCCAGCCGCCGCCGCC	XP_038426576.1:p.Pro40_Pro41insGlnProGlnProGlnProProProPro	2072-2073	119-120	40	P/PQPQPQPPPP	ccg/ccCCAGCCCCAGCCCCAGCCGCCGCCGCCg	.	.	-1	.	insertion	.	.	.	.	.	.	.	.	XP_038426576
chr23	31184477	A	G	1	G	synonymous_variant	LOW	.	LOC477072	Transcript	XM_038570924	protein_coding	4/17	.	XM_038570924.1:c.411A>G	XP_038426852.1:p.Thr137%3D	526	411	137	T	acA/acG	.	.	1	.	SNV	.	.	.	.	.	.	.	.	XP_038426852
chr24	13163835	C	CGGAGGGAGGCGGCGGGACCGGGCGGGGGGGCGG	2	GGAGGGAGGCGGCGGGACCGGGCGGGGGGGCGG	inframe_insertion	MODERATE	.	LOC119865624	Transcript	XM_038571631	protein_coding	2/2	.	XM_038571631.1:c.396_397insAGGCGGCGGGACCGGGCGGGGGGGCGGGGAGGG	XP_038427559.1:p.Gly132_Pro133insArgArgArgAspArgAlaGlyGlyArgGlyGly	913-914	390-391	130-131	-/GGRRRDRAGGR	-/GGAGGGAGGCGGCGGGACCGGGCGGGGGGGCGG	.	.	1	.	insertion	.	.	.	.	.	.	.	.	XP_038427559
chr24	25052208	C	CAAGAAGTACTAGGTTGAAAAAAAAAAAAAAAAAAAAAA	1	AAGAAGTACTAGGTTGAAAAAAAAAAAAAAAAAAAAAA	frameshift_variant	HIGH	.	FER1L4	Transcript	XM_038572122	protein_coding	9/44	.	XM_038572122.1:c.779_780insTTTTTTTTTTTTTTTTTTTTTTCAACCTAGTACTTCTT	XP_038428050.1:p.Leu260PhefsTer46	815-816	779-780	260	L/FFFFFFFFQPSTSX	ttg/ttTTTTTTTTTTTTTTTTTTTTTTCAACCTAGTACTTCTTg	.	.	-1	.	insertion	.	.	.	.	.	.	.	.	XP_038428050
chr24	25052208	C	CAAGAAGTACTAGGTTGAAAAAAAAAAAAAAAAAAAAAA	1	AAGAAGTACTAGGTTGAAAAAAAAAAAAAAAAAAAAAA	frameshift_variant	HIGH	.	FER1L4	Transcript	XM_038572123	protein_coding	7/42	.	XM_038572123.1:c.164_165insTTTTTTTTTTTTTTTTTTTTTTCAACCTAGTACTTCTT	XP_038428051.1:p.Leu55PhefsTer46	777-778	164-165	55	L/FFFFFFFFQPSTSX	ttg/ttTTTTTTTTTTTTTTTTTTTTTTCAACCTAGTACTTCTTg	.	.	-1	.	insertion	.	.	.	.	.	.	.	.	XP_038428051
chr24	25052208	C	CAAGAAGTACTAGGTTGAAAAAAAAAAAAAAAAAAAAAA	1	AAGAAGTACTAGGTTGAAAAAAAAAAAAAAAAAAAAAA	frameshift_variant	HIGH	.	FER1L4	Transcript	XM_038572124	protein_coding	4/39	.	XM_038572124.1:c.164_165insTTTTTTTTTTTTTTTTTTTTTTCAACCTAGTACTTCTT	XP_038428052.1:p.Leu55PhefsTer46	286-287	164-165	55	L/FFFFFFFFQPSTSX	ttg/ttTTTTTTTTTTTTTTTTTTTTTTCAACCTAGTACTTCTTg	.	.	-1	.	insertion	.	.	.	.	.	.	.	.	XP_038428052
chr25	3255767	T	G	1	G	splice_region_variant&intron_variant	LOW	.	POSTN	Transcript	XM_038573195	protein_coding	.	13/22	XM_038573195.1:c.1791+6T>G	.	.	.	.	.	.	.	.	1	.	SNV	.	.	.	.	.	.	.	.	XP_038429123
chr25	3255767	T	G	1	G	splice_region_variant&intron_variant	LOW	.	POSTN	Transcript	XM_038573196	protein_coding	.	13/21	XM_038573196.1:c.1791+6T>G	.	.	.	.	.	.	.	.	1	.	SNV	.	.	.	.	.	.	.	.	XP_038429124
chr25	3255767	T	G	1	G	splice_region_variant&intron_variant	LOW	.	POSTN	Transcript	XM_038573197	protein_coding	.	13/21	XM_038573197.1:c.1791+6T>G	.	.	.	.	.	.	.	.	1	.	SNV	.	.	.	.	.	.	.	.	XP_038429125
chr25	3255767	T	G	1	G	splice_region_variant&intron_variant	LOW	.	POSTN	Transcript	XM_038573198	protein_coding	.	13/20	XM_038573198.1:c.1791+6T>G	.	.	.	.	.	.	.	.	1	.	SNV	.	.	.	.	.	.	.	.	XP_038429126
chr25	3255767	T	G	1	G	splice_region_variant&intron_variant	LOW	.	POSTN	Transcript	XM_038573199	protein_coding	.	13/20	XM_038573199.1:c.1791+6T>G	.	.	.	.	.	.	.	.	1	.	SNV	.	.	.	.	.	.	.	.	XP_038429127
chr25	3255767	T	G	1	G	splice_region_variant&intron_variant	LOW	.	POSTN	Transcript	XM_038573200	protein_coding	.	13/19	XM_038573200.1:c.1791+6T>G	.	.	.	.	.	.	.	.	1	.	SNV	.	.	.	.	.	.	.	.	XP_038429128
chr25	3255767	T	G	1	G	splice_region_variant&intron_variant	LOW	.	POSTN	Transcript	XM_038573201	protein_coding	.	13/16	XM_038573201.1:c.1791+6T>G	.	.	.	.	.	.	.	.	1	.	SNV	.	.	.	.	.	.	.	.	XP_038429129
chr25	15356101	C	T	1	T	missense_variant	MODERATE	.	SACS	Transcript	XM_038573481	protein_coding	11/11	.	XM_038573481.1:c.4343C>T	XP_038429409.1:p.Thr1448Ile	4964	4343	1448	T/I	aCa/aTa	.	.	1	.	SNV	.	.	.	.	.	.	.	.	XP_038429409
chr25	15356101	C	T	1	T	missense_variant	MODERATE	.	SACS	Transcript	XM_038573482	protein_coding	10/10	.	XM_038573482.1:c.4334C>T	XP_038429410.1:p.Thr1445Ile	4372	4334	1445	T/I	aCa/aTa	.	.	1	.	SNV	.	.	.	.	.	.	.	.	XP_038429410
chr25	15356101	C	T	1	T	missense_variant	MODERATE	.	SACS	Transcript	XM_038573483	protein_coding	10/10	.	XM_038573483.1:c.4316C>T	XP_038429411.1:p.Thr1439Ile	4937	4316	1439	T/I	aCa/aTa	.	.	1	.	SNV	.	.	.	.	.	.	.	.	XP_038429411
chr25	42644841	A	ATGAATGCTCTTTTCTTTTTTTTTTTTTTTTTTTTTTTTTTTTTTTTTTTTTTTTTTTTTT	1	TGAATGCTCTTTTCTTTTTTTTTTTTTTTTTTTTTTTTTTTTTTTTTTTTTTTTTTTTTT	splice_region_variant&intron_variant	LOW	.	SP140	Transcript	XM_038574124	protein_coding	.	1/24	XM_038574124.1:c.-68+20_-68+21insTTTTTTTTTTTTTTTTTTTTTTTTTTTTTTTTTTTTTTTTTTTTTTGAATGCTCTTTTCT	.	.	.	.	.	.	.	.	1	.	insertion	.	.	.	.	.	.	.	.	XP_038430052
chr25	50822435	G	GCGGGCAGCCAGGGTGCTGGGGT,GCAGGCAGCCAGGATGCAGGGGTCGGGCAGCCAGGGTGCAGAAGTGGGGCAGCCAGGTGCAGGGGT	1,1	CGGGCAGCCAGGGTGCTGGGGT	frameshift_variant	HIGH	.	ANKMY1	Transcript	XM_038574402	protein_coding	17/17	.	XM_038574402.1:c.3007_3008insACCCCAGCACCCTGGCTGCCCG	XP_038430330.1:p.Ala1003AspfsTer34	3125-3126	3007-3008	1003	A/DPSTLAARX	gcc/gACCCCAGCACCCTGGCTGCCCGcc	.	.	-1	.	insertion	.	.	.	.	.	.	.	.	XP_038430330
chr25	50822435	G	GCGGGCAGCCAGGGTGCTGGGGT,GCAGGCAGCCAGGATGCAGGGGTCGGGCAGCCAGGGTGCAGAAGTGGGGCAGCCAGGTGCAGGGGT	1,1	CAGGCAGCCAGGATGCAGGGGTCGGGCAGCCAGGGTGCAGAAGTGGGGCAGCCAGGTGCAGGGGT	frameshift_variant	HIGH	.	ANKMY1	Transcript	XM_038574402	protein_coding	17/17	.	XM_038574402.1:c.3007_3008insACCCCTGCACCTGGCTGCCCCACTTCTGCACCCTGGCTGCCCGACCCCTGCATCCTGGCTGCCTG	XP_038430330.1:p.Ala1003AspfsTer255	3125-3126	3007-3008	1003	A/DPCTWLPHFCTLAARPLHPGCLX	gcc/gACCCCTGCACCTGGCTGCCCCACTTCTGCACCCTGGCTGCCCGACCCCTGCATCCTGGCTGCCTGcc	.	.	-1	.	insertion	.	.	.	.	.	.	.	.	XP_038430330
chr26	27683330	A	C	1	C	missense_variant	MODERATE	.	LOC119866215	Transcript	unassigned_transcript_790	V_segment	5/5	.	unassigned_transcript_790.1:c.641A>C	NA.1:p.His214Pro	741	641	214	H/P	cAc/cCc	.	.	1	.	SNV	.	.	.	.	.	.	.	.
chr27	36258598	G	A	1	A	synonymous_variant	LOW	.	TWF1	Transcript	XM_038577401	protein_coding	6/9	.	XM_038577401.1:c.495C>T	XP_038433329.1:p.Asp165%3D	607	495	165	D	gaC/gaT	.	.	-1	.	SNV	.	.	.	.	.	.	.	.	XP_038433329
chr28	8003928	C	T	1	T	synonymous_variant	LOW	.	RBP4	Transcript	XM_038578212	protein_coding	5/6	.	XM_038578212.1:c.510G>A	XP_038434140.1:p.Val170%3D	702	510	170	V	gtG/gtA	.	.	-1	.	SNV	.	.	.	.	.	.	.	.	XP_038434140
chr28	8003943	C	T	1	T	synonymous_variant	LOW	.	RBP4	Transcript	XM_038578212	protein_coding	5/6	.	XM_038578212.1:c.495G>A	XP_038434140.1:p.Glu165%3D	687	495	165	E	gaG/gaA	.	.	-1	.	SNV	.	.	.	.	.	.	.	.	XP_038434140
chr28	8003947	A	G	1	G	missense_variant	MODERATE	.	RBP4	Transcript	XM_038578212	protein_coding	5/6	.	XM_038578212.1:c.491T>C	XP_038434140.1:p.Leu164Pro	683	491	164	L/P	cTg/cCg	.	.	-1	.	SNV	.	.	.	.	.	.	.	.	XP_038434140
chr28	8003958	A	G	1	G	synonymous_variant	LOW	.	RBP4	Transcript	XM_038578212	protein_coding	5/6	.	XM_038578212.1:c.480T>C	XP_038434140.1:p.Asn160%3D	672	480	160	N	aaT/aaC	.	.	-1	.	SNV	.	.	.	.	.	.	.	.	XP_038434140
chr28	8003967	A	C	1	C	synonymous_variant	LOW	.	RBP4	Transcript	XM_038578212	protein_coding	5/6	.	XM_038578212.1:c.471T>G	XP_038434140.1:p.Arg157%3D	663	471	157	R	cgT/cgG	.	.	-1	.	SNV	.	.	.	.	.	.	.	.	XP_038434140
chr28	8004006	A	G	1	G	synonymous_variant	LOW	.	RBP4	Transcript	XM_038578212	protein_coding	5/6	.	XM_038578212.1:c.432T>C	XP_038434140.1:p.Asp144%3D	624	432	144	D	gaT/gaC	.	.	-1	.	SNV	.	.	.	.	.	.	.	.	XP_038434140
chr29	5353813	G	A	1	A	missense_variant	MODERATE	.	OPRK1	Transcript	NM_001314092	protein_coding	1/3	.	NM_001314092.1:c.50C>T	NP_001301021.1:p.Ser17Phe	50	50	17	S/F	tCc/tTc	.	.	-1	.	SNV	.	.	.	.	.	.	.	.	NP_001301021
chr30	21440574	C	T	1	T	synonymous_variant	LOW	.	NEDD4	Transcript	XM_038580485	protein_coding	22/25	.	XM_038580485.1:c.3654G>A	XP_038436413.1:p.Lys1218%3D	4091	3654	1218	K	aaG/aaA	.	.	-1	.	SNV	.	.	.	.	.	.	.	.	XP_038436413
chr30	21440574	C	T	1	T	synonymous_variant	LOW	.	NEDD4	Transcript	XM_038580486	protein_coding	21/24	.	XM_038580486.1:c.3453G>A	XP_038436414.1:p.Lys1151%3D	3890	3453	1151	K	aaG/aaA	.	.	-1	.	SNV	.	.	.	.	.	.	.	.	XP_038436414
chr30	21440574	C	T	1	T	synonymous_variant	LOW	.	NEDD4	Transcript	XM_038580487	protein_coding	26/29	.	XM_038580487.1:c.2385G>A	XP_038436415.1:p.Lys795%3D	2498	2385	795	K	aaG/aaA	.	.	-1	.	SNV	.	.	.	.	.	.	.	.	XP_038436415
chr30	21440574	C	T	1	T	synonymous_variant	LOW	.	NEDD4	Transcript	XM_038580488	protein_coding	23/26	.	XM_038580488.1:c.2028G>A	XP_038436416.1:p.Lys676%3D	2177	2028	676	K	aaG/aaA	.	.	-1	.	SNV	.	.	.	.	.	.	.	.	XP_038436416
chr30	21440574	C	T	1	T	synonymous_variant	LOW	.	NEDD4	Transcript	XM_038580489	protein_coding	23/26	.	XM_038580489.1:c.2028G>A	XP_038436417.1:p.Lys676%3D	2166	2028	676	K	aaG/aaA	.	.	-1	.	SNV	.	.	.	.	.	.	.	.	XP_038436417
chr32	18490112	C	T	1	T	missense_variant	MODERATE	.	LOC100856533	Transcript	XM_038582055	protein_coding	8/9	.	XM_038582055.1:c.1024C>T	XP_038437983.1:p.Pro342Ser	1261	1024	342	P/S	Ccg/Tcg	.	.	1	.	SNV	.	.	.	.	.	.	.	.	XP_038437983
chr32	18490138	T	C	1	C	synonymous_variant	LOW	.	LOC100856533	Transcript	XM_038582055	protein_coding	8/9	.	XM_038582055.1:c.1050T>C	XP_038437983.1:p.Val350%3D	1287	1050	350	V	gtT/gtC	.	.	1	.	SNV	.	.	.	.	.	.	.	.	XP_038437983
chr32	35603341	A	ATTTCAATCCGTTCATTTGGACCATCAGTAAGGTAGGAAATG	1	TTTCAATCCGTTCATTTGGACCATCAGTAAGGTAGGAAATG	frameshift_variant	HIGH	.	LOC100687510	Transcript	XM_038582462	protein_coding	2/2	.	XM_038582462.1:c.121_122insCATTTCCTACCTTACTGATGGTCCAAATGAACGGATTGAAA	XP_038438390.1:p.Leu41ProfsTer28	121-122	121-122	41	L/PFPTLLMVQMNGLKX	ctt/cCATTTCCTACCTTACTGATGGTCCAAATGAACGGATTGAAAtt	.	.	-1	.	insertion	.	.	.	.	.	.	.	.	XP_038438390
chr33	27786974	A	C	1	C	start_lost	HIGH	.	KALRN	Transcript	XM_038583060	protein_coding	1/61	.	XM_038583060.1:c.1A>C	XP_038438988.1:p.Met1?	35	1	1	M/L	Atg/Ctg	.	.	1	.	SNV	.	.	.	.	.	.	.	.	XP_038438988
chr34	11404911	T	G	1	G	start_lost	HIGH	.	CLPTM1L	Transcript	XM_038583358	protein_coding	1/17	.	XM_038583358.1:c.2T>G	XP_038439286.1:p.Met1?	44	2	1	M/R	aTg/aGg	.	.	1	.	SNV	.	.	.	.	.	.	.	.	XP_038439286
chr35	24889109	G	A	1	A	splice_region_variant&intron_variant	LOW	.	CARMIL1	Transcript	XM_038584305	protein_coding	.	21/37	XM_038584305.1:c.1805+8G>A	.	.	.	.	.	.	.	.	1	.	SNV	.	.	.	.	.	.	.	.	XP_038440233
chr35	24889109	G	A	1	A	splice_region_variant&intron_variant	LOW	.	CARMIL1	Transcript	XM_038584306	protein_coding	.	21/37	XM_038584306.1:c.1805+8G>A	.	.	.	.	.	.	.	.	1	.	SNV	.	.	.	.	.	.	.	.	XP_038440234
chr35	24889109	G	A	1	A	splice_region_variant&intron_variant	LOW	.	CARMIL1	Transcript	XM_038584307	protein_coding	.	21/36	XM_038584307.1:c.1805+8G>A	.	.	.	.	.	.	.	.	1	.	SNV	.	.	.	.	.	.	.	.	XP_038440235
chr35	24889109	G	A	1	A	splice_region_variant&intron_variant	LOW	.	CARMIL1	Transcript	XM_038584308	protein_coding	.	21/36	XM_038584308.1:c.1805+8G>A	.	.	.	.	.	.	.	.	1	.	SNV	.	.	.	.	.	.	.	.	XP_038440236
chr35	25426513	G	A	1	A	synonymous_variant	LOW	.	H1-2	Transcript	XM_038584341	protein_coding	1/2	.	XM_038584341.1:c.33C>T	XP_038440269.1:p.Ala11%3D	84	33	11	A	gcC/gcT	.	.	-1	.	SNV	.	.	.	.	.	.	.	.	XP_038440269
chr37	25634591	G	T	1	T	missense_variant	MODERATE	.	ZFAND2B	Transcript	XM_038585793	protein_coding	5/9	.	XM_038585793.1:c.442G>T	XP_038441721.1:p.Ala148Ser	613	442	148	A/S	Gcc/Tcc	.	.	1	.	SNV	.	.	.	.	.	.	.	.	XP_038441721
chr37	25634591	G	T	1	T	missense_variant	MODERATE	.	ZFAND2B	Transcript	XM_038585794	protein_coding	5/9	.	XM_038585794.1:c.442G>T	XP_038441722.1:p.Ala148Ser	613	442	148	A/S	Gcc/Tcc	.	.	1	.	SNV	.	.	.	.	.	.	.	.	XP_038441722
chr37	25656937	A	G	1	G	missense_variant	MODERATE	.	ANKZF1	Transcript	XM_038585807	protein_coding	9/14	.	XM_038585807.1:c.1111A>G	XP_038441735.1:p.Lys371Glu	1327	1111	371	K/E	Aag/Gag	.	.	1	.	SNV	.	.	.	.	.	.	.	.	XP_038441735
chr37	25656937	A	G	1	G	missense_variant	MODERATE	.	ANKZF1	Transcript	XM_038585808	protein_coding	8/13	.	XM_038585808.1:c.1111A>G	XP_038441736.1:p.Lys371Glu	1543	1111	371	K/E	Aag/Gag	.	.	1	.	SNV	.	.	.	.	.	.	.	.	XP_038441736
chr37	25656937	A	G	1	G	missense_variant	MODERATE	.	ANKZF1	Transcript	XM_038585809	protein_coding	7/12	.	XM_038585809.1:c.490A>G	XP_038441737.1:p.Lys164Glu	884	490	164	K/E	Aag/Gag	.	.	1	.	SNV	.	.	.	.	.	.	.	.	XP_038441737
chr37	25656938	A	C	1	C	missense_variant	MODERATE	.	ANKZF1	Transcript	XM_038585807	protein_coding	9/14	.	XM_038585807.1:c.1112A>C	XP_038441735.1:p.Lys371Thr	1328	1112	371	K/T	aAg/aCg	.	.	1	.	SNV	.	.	.	.	.	.	.	.	XP_038441735
chr37	25656938	A	C	1	C	missense_variant	MODERATE	.	ANKZF1	Transcript	XM_038585808	protein_coding	8/13	.	XM_038585808.1:c.1112A>C	XP_038441736.1:p.Lys371Thr	1544	1112	371	K/T	aAg/aCg	.	.	1	.	SNV	.	.	.	.	.	.	.	.	XP_038441736
chr37	25656938	A	C	1	C	missense_variant	MODERATE	.	ANKZF1	Transcript	XM_038585809	protein_coding	7/12	.	XM_038585809.1:c.491A>C	XP_038441737.1:p.Lys164Thr	885	491	164	K/T	aAg/aCg	.	.	1	.	SNV	.	.	.	.	.	.	.	.	XP_038441737
chr38	22094995	C	T	1	T	synonymous_variant	LOW	.	APOA2	Transcript	NM_001313799	protein_coding	4/4	.	NM_001313799.1:c.237C>T	NP_001300728.1:p.Ala79%3D	300	237	79	A	gcC/gcT	.	.	1	.	SNV	.	.	.	.	.	.	.	.	NP_001300728
chr38	22094998	C	A	1	A	synonymous_variant	LOW	.	APOA2	Transcript	NM_001313799	protein_coding	4/4	.	NM_001313799.1:c.240C>A	NP_001300728.1:p.Gly80%3D	303	240	80	G	ggC/ggA	.	.	1	.	SNV	.	.	.	.	.	.	.	.	NP_001300728
chr38	22095001	T	G	1	G	synonymous_variant	LOW	.	APOA2	Transcript	NM_001313799	protein_coding	4/4	.	NM_001313799.1:c.243T>G	NP_001300728.1:p.Thr81%3D	306	243	81	T	acT/acG	.	.	1	.	SNV	.	.	.	.	.	.	.	.	NP_001300728
chr38	22095005	C	T	1	T	synonymous_variant	LOW	.	APOA2	Transcript	NM_001313799	protein_coding	4/4	.	NM_001313799.1:c.247C>T	NP_001300728.1:p.Leu83%3D	310	247	83	L	Ctg/Ttg	.	.	1	.	SNV	.	.	.	.	.	.	.	.	NP_001300728
chr38	22095008	C	G	1	G	missense_variant	MODERATE	.	APOA2	Transcript	NM_001313799	protein_coding	4/4	.	NM_001313799.1:c.250C>G	NP_001300728.1:p.Leu84Val	313	250	84	L/V	Ctc/Gtc	.	.	1	.	SNV	.	.	.	.	.	.	.	.	NP_001300728
chr38	22095010	C	T	1	T	synonymous_variant	LOW	.	APOA2	Transcript	NM_001313799	protein_coding	4/4	.	NM_001313799.1:c.252C>T	NP_001300728.1:p.Leu84%3D	315	252	84	L	ctC/ctT	.	.	1	.	SNV	.	.	.	.	.	.	.	.	NP_001300728
chr38	22095023	A	T	1	T	missense_variant	MODERATE	.	APOA2	Transcript	NM_001313799	protein_coding	4/4	.	NM_001313799.1:c.265A>T	NP_001300728.1:p.Asn89Tyr	328	265	89	N/Y	Aat/Tat	.	.	1	.	SNV	.	.	.	.	.	.	.	.	NP_001300728
chr38	22095029	A	G	1	G	missense_variant	MODERATE	.	APOA2	Transcript	NM_001313799	protein_coding	4/4	.	NM_001313799.1:c.271A>G	NP_001300728.1:p.Met91Val	334	271	91	M/V	Atg/Gtg	.	.	1	.	SNV	.	.	.	.	.	.	.	.	NP_001300728
chr38	22095034	C	A	1	A	missense_variant	MODERATE	.	APOA2	Transcript	NM_001313799	protein_coding	4/4	.	NM_001313799.1:c.276C>A	NP_001300728.1:p.Asp92Glu	339	276	92	D/E	gaC/gaA	.	.	1	.	SNV	.	.	.	.	.	.	.	.	NP_001300728
chr38	22095037	C	T	1	T	synonymous_variant	LOW	.	APOA2	Transcript	NM_001313799	protein_coding	4/4	.	NM_001313799.1:c.279C>T	NP_001300728.1:p.Leu93%3D	342	279	93	L	ctC/ctT	.	.	1	.	SNV	.	.	.	.	.	.	.	.	NP_001300728
chr38	22095039	A	G	1	G	missense_variant	MODERATE	.	APOA2	Transcript	NM_001313799	protein_coding	4/4	.	NM_001313799.1:c.281A>G	NP_001300728.1:p.Lys94Arg	344	281	94	K/R	aAa/aGa	.	.	1	.	SNV	.	.	.	.	.	.	.	.	NP_001300728
chr38	22095046	G	A	1	A	synonymous_variant	LOW	.	APOA2	Transcript	NM_001313799	protein_coding	4/4	.	NM_001313799.1:c.288G>A	NP_001300728.1:p.Gln96%3D	351	288	96	Q	caG/caA	.	.	1	.	SNV	.	.	.	.	.	.	.	.	NP_001300728
chrX	21680145	T	A	1	A	missense_variant	MODERATE	.	LOC119878100	Transcript	XM_038588774	protein_coding	2/3	.	XM_038588774.1:c.439A>T	XP_038444702.1:p.Met147Leu	439	439	147	M/L	Atg/Ttg	.	.	-1	.	SNV	.	.	.	.	.	.	.	.	XP_038444702
chrX	21680164	G	C	1	C	synonymous_variant	LOW	.	LOC119878100	Transcript	XM_038588774	protein_coding	2/3	.	XM_038588774.1:c.420C>G	XP_038444702.1:p.Arg140%3D	420	420	140	R	cgC/cgG	.	.	-1	.	SNV	.	.	.	.	.	.	.	.	XP_038444702
chrX	26793863	TC	T	1	-	frameshift_variant	HIGH	.	DMD	Transcript	NM_001003343	protein_coding	58/79	.	NM_001003343.1:c.8644del	NP_001003343.1:p.Glu2882SerfsTer32	8933	8644	2882	E/X	Gag/ag	.	.	-1	.	deletion	.	.	.	.	.	.	.	.	NP_001003343
chrX	53489299	C	T	2	T	synonymous_variant	LOW	.	EFNB1	Transcript	XM_038587615	protein_coding	4/5	.	XM_038587615.1:c.591C>T	XP_038443543.1:p.Ser197%3D	1391	591	197	S	agC/agT	.	.	1	.	SNV	.	.	.	.	.	.	.	.	XP_038443543
chrX	92516709	G	T	1	T	missense_variant	MODERATE	.	UPF3B	Transcript	XM_038588187	protein_coding	11/11	.	XM_038588187.1:c.1307C>A	XP_038444115.1:p.Ala436Glu	1498	1307	436	A/E	gCa/gAa	.	.	-1	.	SNV	.	.	.	.	.	.	.	.	XP_038444115
chrX	92516709	G	T	1	T	missense_variant	MODERATE	.	UPF3B	Transcript	XM_038588188	protein_coding	11/12	.	XM_038588188.1:c.1307C>A	XP_038444116.1:p.Ala436Glu	1501	1307	436	A/E	gCa/gAa	.	.	-1	.	SNV	.	.	.	.	.	.	.	.	XP_038444116
chrX	92516709	G	T	1	T	missense_variant	MODERATE	.	UPF3B	Transcript	XM_038588189	protein_coding	10/10	.	XM_038588189.1:c.1268C>A	XP_038444117.1:p.Ala423Glu	1451	1268	423	A/E	gCa/gAa	.	.	-1	.	SNV	.	.	.	.	.	.	.	.	XP_038444117
chrX	106338841	G	A	2	A	missense_variant	MODERATE	.	PABIR2	Transcript	NM_001313831	protein_coding	6/10	.	NM_001313831.1:c.410C>T	NP_001300760.1:p.Pro137Leu	1423	410	137	P/L	cCg/cTg	.	.	-1	.	SNV	.	.	.	.	.	.	.	.	NP_001300760
chrY_unplaced_NW_024010443.1	129351	A	G	2	G	missense_variant	MODERATE	.	LOC119868744	Transcript	XM_038451346	protein_coding	26/26	.	XM_038451346.1:c.3149T>C	XP_038307274.1:p.Leu1050Pro	3149	3149	1050	L/P	cTc/cCc	.	.	-1	.	SNV	.	.	.	.	.	.	.	.	XP_038307274
chrY_unplaced_NW_024010443.1	1452636	G	A	2	A	missense_variant	MODERATE	.	UTY	Transcript	NM_001284484	protein_coding	17/29	.	NM_001284484.1:c.1814G>A	NP_001271413.1:p.Gly605Glu	2178	1814	605	G/E	gGa/gAa	.	.	1	.	SNV	.	.	.	.	.	.	.	.	NP_001271413
chrY_unplaced_NW_024010444.1	132276	G	A	1	A	missense_variant&splice_region_variant	MODERATE	.	LOC119868777	Transcript	XM_038451418	protein_coding	4/7	.	XM_038451418.1:c.356C>T	XP_038307346.1:p.Thr119Ile	356	356	119	T/I	aCa/aTa	.	.	-1	.	SNV	.	.	.	.	.	.	.	.	XP_038307346
chrY_unplaced_NW_024010444.1	132824	C	A	1	A	missense_variant	MODERATE	.	LOC119868777	Transcript	XM_038451418	protein_coding	2/7	.	XM_038451418.1:c.44G>T	XP_038307346.1:p.Cys15Phe	44	44	15	C/F	tGc/tTc	.	.	-1	.	SNV	.	.	.	.	.	.	.	.	XP_038307346
chrY_unplaced_NW_024010444.1	132826	G	A	1	A	synonymous_variant	LOW	.	LOC119868777	Transcript	XM_038451418	protein_coding	2/7	.	XM_038451418.1:c.42C>T	XP_038307346.1:p.Ala14%3D	42	42	14	A	gcC/gcT	.	.	-1	.	SNV	.	.	.	.	.	.	.	.	XP_038307346
chrY_unplaced_NW_024010444.1	132831	T	C	1	C	missense_variant	MODERATE	.	LOC119868777	Transcript	XM_038451418	protein_coding	2/7	.	XM_038451418.1:c.37A>G	XP_038307346.1:p.Ser13Gly	37	37	13	S/G	Agt/Ggt	.	.	-1	.	SNV	.	.	.	.	.	.	.	.	XP_038307346
chrY_unplaced_NW_024010444.1	176003	TA	T	2	-	frameshift_variant	HIGH	.	LOC119868778	Transcript	XM_038451419	protein_coding	4/16	.	XM_038451419.1:c.335del	XP_038307347.1:p.Asn112ThrfsTer15	424	330	110	L/X	ttA/tt	.	.	1	.	deletion	.	.	.	.	.	.	.	.	XP_038307347
chrY_unplaced_NW_024010444.1	176089	CATCAACTCAGAGAGT	C	1	-	splice_donor_variant&coding_sequence_variant	HIGH	.	LOC119868778	Transcript	XM_038451419	protein_coding	4/16	4/15	XM_038451419.1:c.419_428+5del	.	510-?	416-?	139-?	.	.	.	.	1	.	deletion	.	.	.	.	.	.	.	.	XP_038307347
chrY_unplaced_NW_024010444.1	180793	CAAAA	C	2	-	frameshift_variant	HIGH	.	LOC119868778	Transcript	XM_038451419	protein_coding	8/16	.	XM_038451419.1:c.822+1_822+4del	.	909-912	815-818	272-273	QK/X	cAAAAa/ca	.	.	1	.	deletion	.	.	.	.	.	.	.	.	XP_038307347
chrY_unplaced_NW_024010444.1	207593	GA	G	1	-	frameshift_variant	HIGH	.	LOC119868778	Transcript	XM_038451419	protein_coding	16/16	.	XM_038451419.1:c.1598del	XP_038307347.1:p.Asn533MetfsTer12	1688	1594	532	K/X	Aaa/aa	.	.	1	.	deletion	.	.	.	.	.	.	.	.	XP_038307347
chrY_unplaced_NW_024010444.1	599400	C	T	1	T	splice_region_variant&intron_variant	LOW	.	LOC119868772	Transcript	XM_038451411	protein_coding	.	6/8	XM_038451411.1:c.560-4G>A	.	.	.	.	.	.	.	.	-1	.	SNV	.	.	.	.	.	.	.	.	XP_038307339
chrY_unplaced_NW_024010444.1	645225	C	G	1	G	missense_variant	MODERATE	.	LOC119868767	Transcript	XM_038451406	protein_coding	1/6	.	XM_038451406.1:c.467G>C	XP_038307334.1:p.Gly156Ala	473	467	156	G/A	gGg/gCg	.	.	-1	.	SNV	.	.	.	.	.	.	.	.	XP_038307334
chrY_unplaced_NW_024010444.1	645447	A	G	1	G	missense_variant	MODERATE	.	LOC119868767	Transcript	XM_038451406	protein_coding	1/6	.	XM_038451406.1:c.245T>C	XP_038307334.1:p.Met82Thr	251	245	82	M/T	aTg/aCg	.	.	-1	.	SNV	.	.	.	.	.	.	.	.	XP_038307334
chrY_unplaced_NW_024010444.1	645448	T	C	1	C	missense_variant	MODERATE	.	LOC119868767	Transcript	XM_038451406	protein_coding	1/6	.	XM_038451406.1:c.244A>G	XP_038307334.1:p.Met82Val	250	244	82	M/V	Atg/Gtg	.	.	-1	.	SNV	.	.	.	.	.	.	.	.	XP_038307334
chrY_unplaced_NW_024010444.1	648865	C	G	1	G	missense_variant	MODERATE	.	LOC119868779	Transcript	XM_038451420	protein_coding	6/8	.	XM_038451420.1:c.1364G>C	XP_038307348.1:p.Gly455Ala	1364	1364	455	G/A	gGg/gCg	.	.	-1	.	SNV	.	.	.	.	.	.	.	.	XP_038307348
chrY_unplaced_NW_024010444.1	649260	A	G	1	G	missense_variant	MODERATE	.	LOC119868779	Transcript	XM_038451420	protein_coding	5/8	.	XM_038451420.1:c.1100T>C	XP_038307348.1:p.Ile367Thr	1100	1100	367	I/T	aTc/aCc	.	.	-1	.	SNV	.	.	.	.	.	.	.	.	XP_038307348
chrY_unplaced_NW_024010444.1	650775	C	T	1	T	missense_variant	MODERATE	.	LOC119868779	Transcript	XM_038451420	protein_coding	1/8	.	XM_038451420.1:c.716G>A	XP_038307348.1:p.Arg239Gln	716	716	239	R/Q	cGa/cAa	.	.	-1	.	SNV	.	.	.	.	.	.	.	.	XP_038307348
chrY_unplaced_NW_024010444.1	1133681	G	C	2	C	missense_variant	MODERATE	.	LOC119868783	Transcript	XM_038451424	protein_coding	10/12	.	XM_038451424.1:c.4435G>C	XP_038307352.1:p.Glu1479Gln	4435	4435	1479	E/Q	Gag/Cag	.	.	1	.	SNV	.	.	.	.	.	.	.	.	XP_038307352
chrUn_JAAHUQ010000411v1	8059	G	T	1	T	splice_region_variant&intron_variant&non_coding_transcript_variant	LOW	.	LOC119878144	Transcript	XR_005386661	lncRNA	.	1/2	XR_005386661.1:n.149+6G>T	.	.	.	.	.	.	.	.	1	.	SNV	.	.	.	.	.	.	.	.	.
chrUn_JAAHUQ010000457v1	547	A	G	2	G	synonymous_variant	LOW	.	LOC119878162	Transcript	XM_038588882	protein_coding	3/3	.	XM_038588882.1:c.567T>C	XP_038444810.1:p.Thr189%3D	567	567	189	T	acT/acC	.	.	-1	.	SNV	.	.	.	.	.	.	.	.	XP_038444810
chrUn_JAAHUQ010000457v1	1166	G	GA	2	A	frameshift_variant	HIGH	.	LOC119878162	Transcript	XM_038588882	protein_coding	2/3	.	XM_038588882.1:c.191dup	XP_038444810.1:p.Ala66CysfsTer19	191-192	191-192	64	F/FX	ttc/ttTc	.	.	-1	.	insertion	.	.	.	.	.	.	.	.	XP_038444810
chrUn_JAAHUQ010000457v1	1169	C	CT	2	T	frameshift_variant	HIGH	.	LOC119878162	Transcript	XM_038588882	protein_coding	2/3	.	XM_038588882.1:c.188dup	XP_038444810.1:p.Phe64ValfsTer21	188-189	188-189	63	K/KX	aag/aaAg	.	.	-1	.	insertion	.	.	.	.	.	.	.	.	XP_038444810
chrUn_JAAHUQ010000457v1	23419	GC	G	2	-	frameshift_variant	HIGH	.	LOC119878162	Transcript	XM_038588882	protein_coding	1/3	.	XM_038588882.1:c.115del	XP_038444810.1:p.Ala39LeufsTer55	115	115	39	A/X	Gct/ct	.	.	-1	.	deletion	.	.	.	.	.	.	.	.	XP_038444810
chrUn_JAAHUQ010000522v1	4807	C	T	1	T	missense_variant	MODERATE	.	LOC119878177	Transcript	XM_038588894	protein_coding	1/2	.	XM_038588894.1:c.200G>A	XP_038444822.1:p.Gly67Glu	200	200	67	G/E	gGg/gAg	.	.	-1	.	SNV	.	.	.	.	.	.	.	.	XP_038444822
chrUn_JAAHUQ010000628v1	16903	CA	C	2	-	frameshift_variant	HIGH	.	LOC119878207	Transcript	XM_038588913	protein_coding	4/7	.	XM_038588913.1:c.297del	XP_038444841.1:p.Val100CysfsTer13	297	297	99	G/X	ggT/gg	.	.	-1	.	deletion	.	.	.	.	.	.	.	.	XP_038444841
chrUn_JAAHUQ010000628v1	16906	C	T	2	T	missense_variant	MODERATE	.	LOC119878207	Transcript	XM_038588913	protein_coding	4/7	.	XM_038588913.1:c.295G>A	XP_038444841.1:p.Gly99Ser	295	295	99	G/S	Ggt/Agt	.	.	-1	.	SNV	.	.	.	.	.	.	.	.	XP_038444841
chrUn_JAAHUQ010000735v1	17369	G	C	1	C	missense_variant	MODERATE	.	LOC119878258	Transcript	XM_038588928	protein_coding	2/11	.	XM_038588928.1:c.185G>C	XP_038444856.1:p.Cys62Ser	185	185	62	C/S	tGt/tCt	.	.	1	.	SNV	.	.	.	.	.	.	.	.	XP_038444856
chrUn_JAAHUQ010000789v1	15513	C	CTTTTTTCTTTTCTTTCTTTCTTTCTTTCTT	1	TTTTTTCTTTTCTTTCTTTCTTTCTTTCTT	splice_region_variant&intron_variant&non_coding_transcript_variant	LOW	.	LOC119878270	Transcript	XR_005386728	lncRNA	.	2/2	XR_005386728.1:n.358-6_358-5insTTTTTTCTTTTCTTTCTTTCTTTCTTTCTT	.	.	.	.	.	.	.	.	1	.	insertion	.	.	.	.	.	.	.	.	.
chrUn_JAAHUQ010000789v1	15513	C	CTTTTTTCTTTTCTTTCTTTCTTTCTTTCTT	1	TTTTTTCTTTTCTTTCTTTCTTTCTTTCTT	splice_region_variant&intron_variant&non_coding_transcript_variant	LOW	.	LOC119878270	Transcript	XR_005386729	lncRNA	.	2/2	XR_005386729.1:n.362-6_362-5insTTTTTTCTTTTCTTTCTTTCTTTCTTTCTT	.	.	.	.	.	.	.	.	1	.	insertion	.	.	.	.	.	.	.	.	.
chrUn_JAAHUQ010000792v1	141874	A	C	2	C	missense_variant	MODERATE	.	OR6C3I	Transcript	NM_001388939	protein_coding	1/2	.	NM_001388939.1:c.87A>C	NP_001375868.1:p.Leu29Phe	87	87	29	L/F	ttA/ttC	.	.	1	.	SNV	.	.	.	.	.	.	.	.	NP_001375868
chrUn_JAAHUQ010000792v1	141968	C	T	1	T	stop_gained	HIGH	.	OR6C3I	Transcript	NM_001388939	protein_coding	1/2	.	NM_001388939.1:c.181C>T	NP_001375868.1:p.Arg61Ter	181	181	61	R/*	Cga/Tga	.	.	1	.	SNV	.	.	.	.	.	.	.	.	NP_001375868
chrUn_JAAHUQ010000792v1	142530	T	C	1	C	synonymous_variant	LOW	.	OR6C3I	Transcript	NM_001388939	protein_coding	2/2	.	NM_001388939.1:c.741T>C	NP_001375868.1:p.Ile247%3D	741	741	247	I	atT/atC	.	.	1	.	SNV	.	.	.	.	.	.	.	.	NP_001375868
chrUn_JAAHUQ010000792v1	151955	T	C	1	C	missense_variant	MODERATE	.	LOC119878280	Transcript	XM_038588939	protein_coding	1/1	.	XM_038588939.1:c.323T>C	XP_038444867.1:p.Ile108Thr	323	323	108	I/T	aTt/aCt	.	.	1	.	SNV	.	.	.	.	.	.	.	.	XP_038444867
chrUn_JAAHUQ010000816v1	174604	T	C	2	C	missense_variant	MODERATE	.	LOC119868998	Transcript	XM_038588946	protein_coding	11/17	.	XM_038588946.1:c.1223A>G	XP_038444874.1:p.Asn408Ser	1223	1223	408	N/S	aAc/aGc	.	.	-1	.	SNV	.	.	.	.	.	.	.	.	XP_038444874
chrUn_JAAHUQ010000868v1	17233	C	CCCGTCCGT	1	CCGTCCGT	frameshift_variant	HIGH	.	LOC119878302	Transcript	XM_038588948	protein_coding	2/3	.	XM_038588948.1:c.1376_1383dup	XP_038444876.1:p.Gly462SerfsTer?	1352-1353	1352-1353	451	T/TRPX	acc/acCCGTCCGTc	.	.	1	.	insertion	.	.	.	.	.	.	.	.	XP_038444876
chrUn_JAAHUQ010000936v1	390867	AG	A	1	-	splice_region_variant&non_coding_transcript_exon_variant	LOW	.	LOC119878332	Transcript	XR_005386783	lncRNA	1/4	.	XR_005386783.1:n.1939+1del	.	1938	.	.	.	.	.	.	1	.	deletion	.	.	.	.	.	.	.	.	.
chrUn_JAAHUQ010000936v1	390867	AG	A	1	-	splice_region_variant&non_coding_transcript_exon_variant	LOW	.	LOC119878332	Transcript	XR_005386784	lncRNA	1/4	.	XR_005386784.1:n.1938+1del	.	1937	.	.	.	.	.	.	1	.	deletion	.	.	.	.	.	.	.	.	.
chrUn_JAAHUQ010000936v1	407863	A	C	1	C	splice_region_variant&intron_variant&non_coding_transcript_variant	LOW	.	LOC119878332	Transcript	XR_005386783	lncRNA	.	2/3	XR_005386783.1:n.2088-5A>C	.	.	.	.	.	.	.	.	1	.	SNV	.	.	.	.	.	.	.	.	.
chrUn_JAAHUQ010000936v1	407863	A	C	1	C	splice_region_variant&intron_variant&non_coding_transcript_variant	LOW	.	LOC119878332	Transcript	XR_005386784	lncRNA	.	2/3	XR_005386784.1:n.2023-5A>C	.	.	.	.	.	.	.	.	1	.	SNV	.	.	.	.	.	.	.	.	.
chrUn_JAAHUQ010000982v1	5230	C	CCGGACGGA	1	CGGACGGA	frameshift_variant	HIGH	.	LOC119878344	Transcript	XM_038588963	protein_coding	2/3	.	XM_038588963.1:c.1376_1383dup	XP_038444891.1:p.Gly462SerfsTer?	1383-1384	1383-1384	461-462	-/SVX	-/TCCGTCCG	.	.	-1	.	insertion	.	.	.	.	.	.	.	.	XP_038444891
chrUn_JAAHUQ010001011v1	47716	G	A	1	A	synonymous_variant	LOW	.	LOC119878357	Transcript	XM_038588972	protein_coding	1/1	.	XM_038588972.1:c.1512C>T	XP_038444900.1:p.Ala504%3D	1952	1512	504	A	gcC/gcT	.	.	-1	.	SNV	.	.	.	.	.	.	.	.	XP_038444900
chrUn_JAAHUQ010001011v1	47734	C	T	2	T	synonymous_variant	LOW	.	LOC119878357	Transcript	XM_038588972	protein_coding	1/1	.	XM_038588972.1:c.1494G>A	XP_038444900.1:p.Gln498%3D	1934	1494	498	Q	caG/caA	.	.	-1	.	SNV	.	.	.	.	.	.	.	.	XP_038444900
chrUn_JAAHUQ010001011v1	47754	G	C	2	C	missense_variant	MODERATE	.	LOC119878357	Transcript	XM_038588972	protein_coding	1/1	.	XM_038588972.1:c.1474C>G	XP_038444900.1:p.Pro492Ala	1914	1474	492	P/A	Cct/Gct	.	.	-1	.	SNV	.	.	.	.	.	.	.	.	XP_038444900
chrUn_JAAHUQ010001011v1	47782	C	T	1	T	synonymous_variant	LOW	.	LOC119878357	Transcript	XM_038588972	protein_coding	1/1	.	XM_038588972.1:c.1446G>A	XP_038444900.1:p.Gln482%3D	1886	1446	482	Q	caG/caA	.	.	-1	.	SNV	.	.	.	.	.	.	.	.	XP_038444900
chrUn_JAAHUQ010001011v1	47797	C	T	2	T	synonymous_variant	LOW	.	LOC119878357	Transcript	XM_038588972	protein_coding	1/1	.	XM_038588972.1:c.1431G>A	XP_038444900.1:p.Pro477%3D	1871	1431	477	P	ccG/ccA	.	.	-1	.	SNV	.	.	.	.	.	.	.	.	XP_038444900
chrUn_JAAHUQ010001011v1	47955	A	C	2	C	missense_variant	MODERATE	.	LOC119878357	Transcript	XM_038588972	protein_coding	1/1	.	XM_038588972.1:c.1273T>G	XP_038444900.1:p.Trp425Gly	1713	1273	425	W/G	Tgg/Ggg	.	.	-1	.	SNV	.	.	.	.	.	.	.	.	XP_038444900
chrUn_JAAHUQ010001011v1	47978	T	G	2	G	missense_variant	MODERATE	.	LOC119878357	Transcript	XM_038588972	protein_coding	1/1	.	XM_038588972.1:c.1250A>C	XP_038444900.1:p.Asn417Thr	1690	1250	417	N/T	aAc/aCc	.	.	-1	.	SNV	.	.	.	.	.	.	.	.	XP_038444900
chrUn_JAAHUQ010001011v1	48068	A	G	2	G	missense_variant	MODERATE	.	LOC119878357	Transcript	XM_038588972	protein_coding	1/1	.	XM_038588972.1:c.1160T>C	XP_038444900.1:p.Leu387Ser	1600	1160	387	L/S	tTa/tCa	.	.	-1	.	SNV	.	.	.	.	.	.	.	.	XP_038444900
chrUn_JAAHUQ010001011v1	48096	C	G	1	G	missense_variant	MODERATE	.	LOC119878357	Transcript	XM_038588972	protein_coding	1/1	.	XM_038588972.1:c.1132G>C	XP_038444900.1:p.Asp378His	1572	1132	378	D/H	Gat/Cat	.	.	-1	.	SNV	.	.	.	.	.	.	.	.	XP_038444900
chrUn_JAAHUQ010001011v1	48418	C	T	1	T	synonymous_variant	LOW	.	LOC119878357	Transcript	XM_038588972	protein_coding	1/1	.	XM_038588972.1:c.810G>A	XP_038444900.1:p.Leu270%3D	1250	810	270	L	ttG/ttA	.	.	-1	.	SNV	.	.	.	.	.	.	.	.	XP_038444900
chrUn_JAAHUQ010001011v1	48517	A	G	1	G	synonymous_variant	LOW	.	LOC119878357	Transcript	XM_038588972	protein_coding	1/1	.	XM_038588972.1:c.711T>C	XP_038444900.1:p.Ala237%3D	1151	711	237	A	gcT/gcC	.	.	-1	.	SNV	.	.	.	.	.	.	.	.	XP_038444900
chrUn_JAAHUQ010001011v1	49072	C	T	2	T	synonymous_variant	LOW	.	LOC119878357	Transcript	XM_038588972	protein_coding	1/1	.	XM_038588972.1:c.156G>A	XP_038444900.1:p.Pro52%3D	596	156	52	P	ccG/ccA	.	.	-1	.	SNV	.	.	.	.	.	.	.	.	XP_038444900
chrUn_JAAHUQ010001017v1	42565	C	G	1	G	missense_variant	MODERATE	.	LOC487079	Transcript	XM_038588988	protein_coding	3/7	.	XM_038588988.1:c.255C>G	XP_038444916.1:p.Asn85Lys	761	255	85	N/K	aaC/aaG	.	.	1	.	SNV	.	.	.	.	.	.	.	.	XP_038444916
chrUn_JAAHUQ010001017v1	42565	C	G	1	G	missense_variant	MODERATE	.	LOC487079	Transcript	XM_038588989	protein_coding	3/7	.	XM_038588989.1:c.255C>G	XP_038444917.1:p.Asn85Lys	761	255	85	N/K	aaC/aaG	.	.	1	.	SNV	.	.	.	.	.	.	.	.	XP_038444917
chrUn_JAAHUQ010001017v1	42565	C	G	1	G	missense_variant	MODERATE	.	LOC487079	Transcript	XM_038588990	protein_coding	3/6	.	XM_038588990.1:c.255C>G	XP_038444918.1:p.Asn85Lys	761	255	85	N/K	aaC/aaG	.	.	1	.	SNV	.	.	.	.	.	.	.	.	XP_038444918
chrUn_JAAHUQ010001017v1	42565	C	G	1	G	missense_variant	MODERATE	.	LOC487079	Transcript	XM_038588991	protein_coding	3/6	.	XM_038588991.1:c.255C>G	XP_038444919.1:p.Asn85Lys	760	255	85	N/K	aaC/aaG	.	.	1	.	SNV	.	.	.	.	.	.	.	.	XP_038444919
chrUn_JAAHUQ010001017v1	42565	C	G	1	G	missense_variant	MODERATE	.	LOC487079	Transcript	XM_038588993	protein_coding	3/7	.	XM_038588993.1:c.201C>G	XP_038444921.1:p.Asn67Lys	704	201	67	N/K	aaC/aaG	.	.	1	.	SNV	.	.	.	.	.	.	.	.	XP_038444921
chrUn_JAAHUQ010001017v1	42565	C	G	1	G	missense_variant	MODERATE	.	LOC487079	Transcript	XM_038588994	protein_coding	3/6	.	XM_038588994.1:c.255C>G	XP_038444922.1:p.Asn85Lys	759	255	85	N/K	aaC/aaG	.	.	1	.	SNV	.	.	.	.	.	.	.	.	XP_038444922
chrUn_JAAHUQ010001017v1	42565	C	G	1	G	missense_variant	MODERATE	.	LOC487079	Transcript	XM_038588995	protein_coding	3/6	.	XM_038588995.1:c.255C>G	XP_038444923.1:p.Asn85Lys	759	255	85	N/K	aaC/aaG	.	.	1	.	SNV	.	.	.	.	.	.	.	.	XP_038444923
chrUn_JAAHUQ010001017v1	50264	CT	C	1	-	splice_region_variant&intron_variant	LOW	.	LOC487079	Transcript	XM_038588988	protein_coding	.	3/6	XM_038588988.1:c.403-3del	.	.	.	.	.	.	.	.	1	.	deletion	.	.	.	.	.	.	.	.	XP_038444916
chrUn_JAAHUQ010001017v1	50264	CT	C	1	-	splice_region_variant&intron_variant	LOW	.	LOC487079	Transcript	XM_038588989	protein_coding	.	3/6	XM_038588989.1:c.403-3del	.	.	.	.	.	.	.	.	1	.	deletion	.	.	.	.	.	.	.	.	XP_038444917
chrUn_JAAHUQ010001017v1	50264	CT	C	1	-	splice_region_variant&intron_variant	LOW	.	LOC487079	Transcript	XM_038588990	protein_coding	.	3/5	XM_038588990.1:c.403-3del	.	.	.	.	.	.	.	.	1	.	deletion	.	.	.	.	.	.	.	.	XP_038444918
chrUn_JAAHUQ010001017v1	50264	CT	C	1	-	splice_region_variant&intron_variant	LOW	.	LOC487079	Transcript	XM_038588991	protein_coding	.	3/5	XM_038588991.1:c.403-3del	.	.	.	.	.	.	.	.	1	.	deletion	.	.	.	.	.	.	.	.	XP_038444919
chrUn_JAAHUQ010001017v1	50264	CT	C	1	-	splice_region_variant&intron_variant	LOW	.	LOC487079	Transcript	XM_038588993	protein_coding	.	3/6	XM_038588993.1:c.349-3del	.	.	.	.	.	.	.	.	1	.	deletion	.	.	.	.	.	.	.	.	XP_038444921
chrUn_JAAHUQ010001017v1	50264	CT	C	1	-	splice_region_variant&intron_variant	LOW	.	LOC487079	Transcript	XM_038588994	protein_coding	.	3/5	XM_038588994.1:c.403-3del	.	.	.	.	.	.	.	.	1	.	deletion	.	.	.	.	.	.	.	.	XP_038444922
chrUn_JAAHUQ010001017v1	50264	CT	C	1	-	splice_region_variant&intron_variant	LOW	.	LOC487079	Transcript	XM_038588995	protein_coding	.	3/5	XM_038588995.1:c.403-3del	.	.	.	.	.	.	.	.	1	.	deletion	.	.	.	.	.	.	.	.	XP_038444923
chrUn_JAAHUQ010001017v1	50264	CT	C	1	-	splice_region_variant&intron_variant	LOW	.	LOC487079	Transcript	XR_005386809	protein_coding	.	3/7	XR_005386809.1:n.909-3del	.	.	.	.	.	.	.	.	1	.	deletion	.	.	.	.	.	.	.	.	.
chrUn_JAAHUQ010001017v1	50264	CT	C	1	-	splice_region_variant&intron_variant	LOW	.	LOC487079	Transcript	XR_005386810	protein_coding	.	3/7	XR_005386810.1:n.908-3del	.	.	.	.	.	.	.	.	1	.	deletion	.	.	.	.	.	.	.	.	.
chrUn_JAAHUQ010001017v1	50264	CT	C	1	-	splice_region_variant&intron_variant	LOW	.	LOC487079	Transcript	XR_005386811	protein_coding	.	3/6	XR_005386811.1:n.908-3del	.	.	.	.	.	.	.	.	1	.	deletion	.	.	.	.	.	.	.	.	.
chrUn_JAAHUQ010001017v1	50266	T	G	1	G	splice_region_variant&intron_variant	LOW	.	LOC487079	Transcript	XM_038588988	protein_coding	.	3/6	XM_038588988.1:c.403-7T>G	.	.	.	.	.	.	.	.	1	.	SNV	.	.	.	.	.	.	.	.	XP_038444916
chrUn_JAAHUQ010001017v1	50266	T	G	1	G	splice_region_variant&intron_variant	LOW	.	LOC487079	Transcript	XM_038588989	protein_coding	.	3/6	XM_038588989.1:c.403-7T>G	.	.	.	.	.	.	.	.	1	.	SNV	.	.	.	.	.	.	.	.	XP_038444917
chrUn_JAAHUQ010001017v1	50266	T	G	1	G	splice_region_variant&intron_variant	LOW	.	LOC487079	Transcript	XM_038588990	protein_coding	.	3/5	XM_038588990.1:c.403-7T>G	.	.	.	.	.	.	.	.	1	.	SNV	.	.	.	.	.	.	.	.	XP_038444918
chrUn_JAAHUQ010001017v1	50266	T	G	1	G	splice_region_variant&intron_variant	LOW	.	LOC487079	Transcript	XM_038588991	protein_coding	.	3/5	XM_038588991.1:c.403-7T>G	.	.	.	.	.	.	.	.	1	.	SNV	.	.	.	.	.	.	.	.	XP_038444919
chrUn_JAAHUQ010001017v1	50266	T	G	1	G	splice_region_variant&intron_variant	LOW	.	LOC487079	Transcript	XM_038588993	protein_coding	.	3/6	XM_038588993.1:c.349-7T>G	.	.	.	.	.	.	.	.	1	.	SNV	.	.	.	.	.	.	.	.	XP_038444921
chrUn_JAAHUQ010001017v1	50266	T	G	1	G	splice_region_variant&intron_variant	LOW	.	LOC487079	Transcript	XM_038588994	protein_coding	.	3/5	XM_038588994.1:c.403-7T>G	.	.	.	.	.	.	.	.	1	.	SNV	.	.	.	.	.	.	.	.	XP_038444922
chrUn_JAAHUQ010001017v1	50266	T	G	1	G	splice_region_variant&intron_variant	LOW	.	LOC487079	Transcript	XM_038588995	protein_coding	.	3/5	XM_038588995.1:c.403-7T>G	.	.	.	.	.	.	.	.	1	.	SNV	.	.	.	.	.	.	.	.	XP_038444923
chrUn_JAAHUQ010001017v1	50266	T	G	1	G	splice_region_variant&intron_variant	LOW	.	LOC487079	Transcript	XR_005386809	protein_coding	.	3/7	XR_005386809.1:n.909-7T>G	.	.	.	.	.	.	.	.	1	.	SNV	.	.	.	.	.	.	.	.	.
chrUn_JAAHUQ010001017v1	50266	T	G	1	G	splice_region_variant&intron_variant	LOW	.	LOC487079	Transcript	XR_005386810	protein_coding	.	3/7	XR_005386810.1:n.908-7T>G	.	.	.	.	.	.	.	.	1	.	SNV	.	.	.	.	.	.	.	.	.
chrUn_JAAHUQ010001017v1	50266	T	G	1	G	splice_region_variant&intron_variant	LOW	.	LOC487079	Transcript	XR_005386811	protein_coding	.	3/6	XR_005386811.1:n.908-7T>G	.	.	.	.	.	.	.	.	1	.	SNV	.	.	.	.	.	.	.	.	.
chrUn_JAAHUQ010001017v1	51061	G	A	1	A	synonymous_variant	LOW	.	LOC487079	Transcript	XM_038588988	protein_coding	5/7	.	XM_038588988.1:c.786G>A	XP_038444916.1:p.Lys262%3D	1292	786	262	K	aaG/aaA	.	.	1	.	SNV	.	.	.	.	.	.	.	.	XP_038444916
chrUn_JAAHUQ010001017v1	51061	G	A	1	A	synonymous_variant	LOW	.	LOC487079	Transcript	XM_038588989	protein_coding	5/7	.	XM_038588989.1:c.786G>A	XP_038444917.1:p.Lys262%3D	1292	786	262	K	aaG/aaA	.	.	1	.	SNV	.	.	.	.	.	.	.	.	XP_038444917
chrUn_JAAHUQ010001017v1	51061	G	A	1	A	synonymous_variant	LOW	.	LOC487079	Transcript	XM_038588990	protein_coding	5/6	.	XM_038588990.1:c.786G>A	XP_038444918.1:p.Lys262%3D	1292	786	262	K	aaG/aaA	.	.	1	.	SNV	.	.	.	.	.	.	.	.	XP_038444918
chrUn_JAAHUQ010001017v1	51061	G	A	1	A	synonymous_variant	LOW	.	LOC487079	Transcript	XM_038588991	protein_coding	5/6	.	XM_038588991.1:c.786G>A	XP_038444919.1:p.Lys262%3D	1291	786	262	K	aaG/aaA	.	.	1	.	SNV	.	.	.	.	.	.	.	.	XP_038444919
chrUn_JAAHUQ010001017v1	51061	G	A	1	A	synonymous_variant	LOW	.	LOC487079	Transcript	XM_038588993	protein_coding	5/7	.	XM_038588993.1:c.732G>A	XP_038444921.1:p.Lys244%3D	1235	732	244	K	aaG/aaA	.	.	1	.	SNV	.	.	.	.	.	.	.	.	XP_038444921
chrUn_JAAHUQ010001017v1	51061	G	A	1	A	synonymous_variant	LOW	.	LOC487079	Transcript	XM_038588994	protein_coding	5/6	.	XM_038588994.1:c.786G>A	XP_038444922.1:p.Lys262%3D	1290	786	262	K	aaG/aaA	.	.	1	.	SNV	.	.	.	.	.	.	.	.	XP_038444922
chrUn_JAAHUQ010001017v1	51061	G	A	1	A	synonymous_variant	LOW	.	LOC487079	Transcript	XM_038588995	protein_coding	5/6	.	XM_038588995.1:c.786G>A	XP_038444923.1:p.Lys262%3D	1290	786	262	K	aaG/aaA	.	.	1	.	SNV	.	.	.	.	.	.	.	.	XP_038444923
chrUn_JAAHUQ010001053v1	12021	TTGC	T	1	-	inframe_deletion	MODERATE	.	LOC119878382	Transcript	XM_038589008	protein_coding	4/9	.	XM_038589008.1:c.1141_1143del	XP_038444936.1:p.Ala381del	1323-1325	1122-1124	374-375	VA/V	gtTGCt/gtt	.	.	1	.	deletion	.	.	.	.	.	.	.	.	XP_038444936
chrUn_JAAHUQ010001053v1	66982	C	T	1	T	synonymous_variant	LOW	.	LOC119878379	Transcript	XM_038589006	protein_coding	1/5	.	XM_038589006.1:c.48C>T	XP_038444934.1:p.Phe16%3D	372	48	16	F	ttC/ttT	.	.	1	.	SNV	.	.	.	.	.	.	.	.	XP_038444934
chrUn_JAAHUQ010001053v1	67051	C	A	1	A	synonymous_variant	LOW	.	LOC119878379	Transcript	XM_038589006	protein_coding	1/5	.	XM_038589006.1:c.117C>A	XP_038444934.1:p.Gly39%3D	441	117	39	G	ggC/ggA	.	.	1	.	SNV	.	.	.	.	.	.	.	.	XP_038444934
chrUn_JAAHUQ010001054v1	10040	C	G	1	G	missense_variant	MODERATE	.	LOC119878383	Transcript	XM_038589010	protein_coding	1/1	.	XM_038589010.1:c.1362G>C	XP_038444938.1:p.Arg454Ser	1362	1362	454	R/S	agG/agC	.	.	-1	.	SNV	.	.	.	.	.	.	.	.	XP_038444938
chrUn_JAAHUQ010001054v1	10041	C	T	1	T	missense_variant	MODERATE	.	LOC119878383	Transcript	XM_038589010	protein_coding	1/1	.	XM_038589010.1:c.1361G>A	XP_038444938.1:p.Arg454Lys	1361	1361	454	R/K	aGg/aAg	.	.	-1	.	SNV	.	.	.	.	.	.	.	.	XP_038444938
chrUn_JAAHUQ010001054v1	10113	T	C	2	C	missense_variant	MODERATE	.	LOC119878383	Transcript	XM_038589010	protein_coding	1/1	.	XM_038589010.1:c.1289A>G	XP_038444938.1:p.Lys430Arg	1289	1289	430	K/R	aAg/aGg	.	.	-1	.	SNV	.	.	.	.	.	.	.	.	XP_038444938
chrUn_JAAHUQ010001054v1	10385	G	A	2	A	synonymous_variant	LOW	.	LOC119878383	Transcript	XM_038589010	protein_coding	1/1	.	XM_038589010.1:c.1017C>T	XP_038444938.1:p.Phe339%3D	1017	1017	339	F	ttC/ttT	.	.	-1	.	SNV	.	.	.	.	.	.	.	.	XP_038444938
chrUn_JAAHUQ010001054v1	10703	G	A	2	A	synonymous_variant	LOW	.	LOC119878383	Transcript	XM_038589010	protein_coding	1/1	.	XM_038589010.1:c.699C>T	XP_038444938.1:p.Ser233%3D	699	699	233	S	agC/agT	.	.	-1	.	SNV	.	.	.	.	.	.	.	.	XP_038444938
chrUn_JAAHUQ010001054v1	11201	C	T	1	T	synonymous_variant	LOW	.	LOC119878383	Transcript	XM_038589010	protein_coding	1/1	.	XM_038589010.1:c.201G>A	XP_038444938.1:p.Lys67%3D	201	201	67	K	aaG/aaA	.	.	-1	.	SNV	.	.	.	.	.	.	.	.	XP_038444938
chrUn_JAAHUQ010001054v1	11237	C	T	1	T	synonymous_variant	LOW	.	LOC119878383	Transcript	XM_038589010	protein_coding	1/1	.	XM_038589010.1:c.165G>A	XP_038444938.1:p.Pro55%3D	165	165	55	P	ccG/ccA	.	.	-1	.	SNV	.	.	.	.	.	.	.	.	XP_038444938
chrUn_JAAHUQ010001054v1	11277	G	C	2	C	missense_variant	MODERATE	.	LOC119878383	Transcript	XM_038589010	protein_coding	1/1	.	XM_038589010.1:c.125C>G	XP_038444938.1:p.Thr42Arg	125	125	42	T/R	aCa/aGa	.	.	-1	.	SNV	.	.	.	.	.	.	.	.	XP_038444938
chrUn_JAAHUQ010001054v1	11278	T	C	2	C	missense_variant	MODERATE	.	LOC119878383	Transcript	XM_038589010	protein_coding	1/1	.	XM_038589010.1:c.124A>G	XP_038444938.1:p.Thr42Ala	124	124	42	T/A	Aca/Gca	.	.	-1	.	SNV	.	.	.	.	.	.	.	.	XP_038444938
chrUn_JAAHUQ010001054v1	11334	T	C	2	C	missense_variant	MODERATE	.	LOC119878383	Transcript	XM_038589010	protein_coding	1/1	.	XM_038589010.1:c.68A>G	XP_038444938.1:p.Tyr23Cys	68	68	23	Y/C	tAc/tGc	.	.	-1	.	SNV	.	.	.	.	.	.	.	.	XP_038444938
chrUn_JAAHUQ010001054v1	21308	G	A	1	A	missense_variant	MODERATE	.	LOC119878384	Transcript	XM_038589012	protein_coding	2/6	.	XM_038589012.1:c.154G>A	XP_038444940.1:p.Val52Met	222	154	52	V/M	Gtg/Atg	.	.	1	.	SNV	.	.	.	.	.	.	.	.	XP_038444940
chrUn_JAAHUQ010001054v1	21345	C	A	1	A	missense_variant	MODERATE	.	LOC119878384	Transcript	XM_038589012	protein_coding	2/6	.	XM_038589012.1:c.191C>A	XP_038444940.1:p.Thr64Asn	259	191	64	T/N	aCc/aAc	.	.	1	.	SNV	.	.	.	.	.	.	.	.	XP_038444940
chrUn_JAAHUQ010001054v1	21374	G	A	1	A	missense_variant	MODERATE	.	LOC119878384	Transcript	XM_038589012	protein_coding	2/6	.	XM_038589012.1:c.220G>A	XP_038444940.1:p.Ala74Thr	288	220	74	A/T	Gca/Aca	.	.	1	.	SNV	.	.	.	.	.	.	.	.	XP_038444940
chrUn_JAAHUQ010001054v1	21394	C	CG	1	G	frameshift_variant	HIGH	.	LOC119878384	Transcript	XM_038589012	protein_coding	2/6	.	XM_038589012.1:c.243dup	XP_038444940.1:p.Leu82AlafsTer77	308-309	240-241	80-81	-/X	-/G	.	.	1	.	insertion	.	.	.	.	.	.	.	.	XP_038444940
chrUn_JAAHUQ010001054v1	35851	T	A	1	A	synonymous_variant	LOW	.	LOC119874734	Transcript	XM_038589011	protein_coding	1/1	.	XM_038589011.1:c.90T>A	XP_038444939.1:p.Ala30%3D	90	90	30	A	gcT/gcA	.	.	1	.	SNV	.	.	.	.	.	.	.	.	XP_038444939
chrUn_JAAHUQ010001054v1	35879	G	A	1	A	missense_variant	MODERATE	.	LOC119874734	Transcript	XM_038589011	protein_coding	1/1	.	XM_038589011.1:c.118G>A	XP_038444939.1:p.Glu40Lys	118	118	40	E/K	Gag/Aag	.	.	1	.	SNV	.	.	.	.	.	.	.	.	XP_038444939
chrUn_JAAHUQ010001054v1	36320	C	T	2	T	missense_variant	MODERATE	.	LOC119874734	Transcript	XM_038589011	protein_coding	1/1	.	XM_038589011.1:c.559C>T	XP_038444939.1:p.Arg187Cys	559	559	187	R/C	Cgt/Tgt	.	.	1	.	SNV	.	.	.	.	.	.	.	.	XP_038444939
chrUn_JAAHUQ010001054v1	36663	G	A	1	A	missense_variant	MODERATE	.	LOC119874734	Transcript	XM_038589011	protein_coding	1/1	.	XM_038589011.1:c.902G>A	XP_038444939.1:p.Arg301His	902	902	301	R/H	cGc/cAc	.	.	1	.	SNV	.	.	.	.	.	.	.	.	XP_038444939
chrUn_JAAHUQ010001054v1	36721	C	G	1	G	synonymous_variant	LOW	.	LOC119874734	Transcript	XM_038589011	protein_coding	1/1	.	XM_038589011.1:c.960C>G	XP_038444939.1:p.Leu320%3D	960	960	320	L	ctC/ctG	.	.	1	.	SNV	.	.	.	.	.	.	.	.	XP_038444939
chrUn_JAAHUQ010001054v1	36830	A	G	1	G	missense_variant	MODERATE	.	LOC119874734	Transcript	XM_038589011	protein_coding	1/1	.	XM_038589011.1:c.1069A>G	XP_038444939.1:p.Thr357Ala	1069	1069	357	T/A	Acc/Gcc	.	.	1	.	SNV	.	.	.	.	.	.	.	.	XP_038444939
chrUn_JAAHUQ010001054v1	36895	T	A	1	A	missense_variant	MODERATE	.	LOC119874734	Transcript	XM_038589011	protein_coding	1/1	.	XM_038589011.1:c.1134T>A	XP_038444939.1:p.Asp378Glu	1134	1134	378	D/E	gaT/gaA	.	.	1	.	SNV	.	.	.	.	.	.	.	.	XP_038444939
chrUn_JAAHUQ010001054v1	37139	C	T	1	T	missense_variant	MODERATE	.	LOC119874734	Transcript	XM_038589011	protein_coding	1/1	.	XM_038589011.1:c.1378C>T	XP_038444939.1:p.Leu460Phe	1378	1378	460	L/F	Ctt/Ttt	.	.	1	.	SNV	.	.	.	.	.	.	.	.	XP_038444939
chrUn_JAAHUQ010001054v1	37218	A	C	1	C	missense_variant	MODERATE	.	LOC119874734	Transcript	XM_038589011	protein_coding	1/1	.	XM_038589011.1:c.1457A>C	XP_038444939.1:p.Asp486Ala	1457	1457	486	D/A	gAc/gCc	.	.	1	.	SNV	.	.	.	.	.	.	.	.	XP_038444939
chrUn_JAAHUQ010001054v1	37267	C	T	1	T	synonymous_variant	LOW	.	LOC119874734	Transcript	XM_038589011	protein_coding	1/1	.	XM_038589011.1:c.1506C>T	XP_038444939.1:p.Asp502%3D	1506	1506	502	D	gaC/gaT	.	.	1	.	SNV	.	.	.	.	.	.	.	.	XP_038444939
chrUn_JAAHUQ010001054v1	37309	C	A	1	A	synonymous_variant	LOW	.	LOC119874734	Transcript	XM_038589011	protein_coding	1/1	.	XM_038589011.1:c.1548C>A	XP_038444939.1:p.Thr516%3D	1548	1548	516	T	acC/acA	.	.	1	.	SNV	.	.	.	.	.	.	.	.	XP_038444939
chrUn_JAAHUQ010001054v1	37317	T	C	1	C	missense_variant	MODERATE	.	LOC119874734	Transcript	XM_038589011	protein_coding	1/1	.	XM_038589011.1:c.1556T>C	XP_038444939.1:p.Met519Thr	1556	1556	519	M/T	aTg/aCg	.	.	1	.	SNV	.	.	.	.	.	.	.	.	XP_038444939
chrUn_JAAHUQ010001054v1	37336	G	T	1	T	missense_variant	MODERATE	.	LOC119874734	Transcript	XM_038589011	protein_coding	1/1	.	XM_038589011.1:c.1575G>T	XP_038444939.1:p.Arg525Ser	1575	1575	525	R/S	agG/agT	.	.	1	.	SNV	.	.	.	.	.	.	.	.	XP_038444939
chrUn_JAAHUQ010001095v1	89471	GC	G	2	-	splice_region_variant&intron_variant&non_coding_transcript_variant	LOW	.	LOC119878409	Transcript	XR_005386839	lncRNA	.	3/4	XR_005386839.1:n.256+3del	.	.	.	.	.	.	.	.	-1	.	deletion	.	.	.	.	.	.	.	.	.
chrUn_JAAHUQ010001095v1	89471	GC	G	2	-	splice_region_variant&intron_variant&non_coding_transcript_variant	LOW	.	LOC119878409	Transcript	XR_005386840	lncRNA	.	3/4	XR_005386840.1:n.224+3del	.	.	.	.	.	.	.	.	-1	.	deletion	.	.	.	.	.	.	.	.	.
chrUn_JAAHUQ010001102v1	24329	C	T	1	T	synonymous_variant	LOW	.	LOC119869228	Transcript	XM_038589045	protein_coding	3/7	.	XM_038589045.1:c.318C>T	XP_038444973.1:p.Asn106%3D	318	318	106	N	aaC/aaT	.	.	1	.	SNV	.	.	.	.	.	.	.	.	XP_038444973
chrUn_JAAHUQ010001102v1	57392	C	T	1	T	missense_variant	MODERATE	.	LOC119869228	Transcript	XM_038589045	protein_coding	4/7	.	XM_038589045.1:c.367C>T	XP_038444973.1:p.Leu123Phe	367	367	123	L/F	Ctt/Ttt	.	.	1	.	SNV	.	.	.	.	.	.	.	.	XP_038444973
chrUn_JAAHUQ010001102v1	58959	C	T	1	T	missense_variant	MODERATE	.	LOC119869228	Transcript	XM_038589045	protein_coding	5/7	.	XM_038589045.1:c.665C>T	XP_038444973.1:p.Ala222Val	665	665	222	A/V	gCt/gTt	.	.	1	.	SNV	.	.	.	.	.	.	.	.	XP_038444973
chrUn_JAAHUQ010001105v1	1435	GATAAATAATAAATAAATAA	G	1	-	splice_region_variant&intron_variant	LOW	.	LOC119878415	Transcript	XM_038589046	protein_coding	.	2/2	XM_038589046.1:c.*111-22_*111-4del	.	.	.	.	.	.	.	.	-1	.	deletion	.	.	.	.	.	.	.	.	XP_038444974
chrUn_JAAHUQ010001124v1	50389	C	T	1	T	synonymous_variant	LOW	.	LOC119878427	Transcript	XM_038589052	protein_coding	12/15	.	XM_038589052.1:c.1059C>T	XP_038444980.1:p.Ser353%3D	1142	1059	353	S	tcC/tcT	.	.	1	.	SNV	.	.	.	.	.	.	.	.	XP_038444980
chrUn_JAAHUQ010001124v1	50389	C	T	1	T	synonymous_variant	LOW	.	LOC119878427	Transcript	XM_038589053	protein_coding	12/15	.	XM_038589053.1:c.1059C>T	XP_038444981.1:p.Ser353%3D	1137	1059	353	S	tcC/tcT	.	.	1	.	SNV	.	.	.	.	.	.	.	.	XP_038444981
chrUn_JAAHUQ010001124v1	50389	C	T	1	T	synonymous_variant	LOW	.	LOC119878427	Transcript	XM_038589054	protein_coding	12/15	.	XM_038589054.1:c.762C>T	XP_038444982.1:p.Ser254%3D	1066	762	254	S	tcC/tcT	.	.	1	.	SNV	.	.	.	.	.	.	.	.	XP_038444982
chrUn_JAAHUQ010001125v1	103651	C	G	2	G	splice_region_variant&intron_variant&non_coding_transcript_variant	LOW	.	LOC119878435	Transcript	XR_005386893	lncRNA	.	1/3	XR_005386893.1:n.40+7C>G	.	.	.	.	.	.	.	.	1	.	SNV	.	.	.	.	.	.	.	.	.
chrUn_JAAHUQ010001127v1	64940	A	G	1	G	synonymous_variant	LOW	.	LOC119871298	Transcript	XM_038589059	protein_coding	2/2	.	XM_038589059.1:c.822T>C	XP_038444987.1:p.Ile274%3D	822	822	274	I	atT/atC	.	.	-1	.	SNV	.	.	.	.	.	.	.	.	XP_038444987
chrUn_JAAHUQ010001127v1	65500	G	A	1	A	stop_gained	HIGH	.	LOC119871298	Transcript	XM_038589059	protein_coding	2/2	.	XM_038589059.1:c.262C>T	XP_038444987.1:p.Arg88Ter	262	262	88	R/*	Cga/Tga	.	.	-1	.	SNV	.	.	.	.	.	.	.	.	XP_038444987
chrUn_JAAHUQ010001127v1	65678	T	C	1	C	missense_variant	MODERATE	.	LOC119871298	Transcript	XM_038589059	protein_coding	2/2	.	XM_038589059.1:c.84A>G	XP_038444987.1:p.Ile28Met	84	84	28	I/M	atA/atG	.	.	-1	.	SNV	.	.	.	.	.	.	.	.	XP_038444987
chrUn_JAAHUQ010001127v1	77239	T	G	1	G	missense_variant	MODERATE	.	LOC119871297	Transcript	XM_038589061	protein_coding	1/1	.	XM_038589061.1:c.473T>G	XP_038444989.1:p.Ile158Ser	473	473	158	I/S	aTc/aGc	.	.	1	.	SNV	.	.	.	.	.	.	.	.	XP_038444989
chrUn_JAAHUQ010001127v1	77243	G	A	1	A	synonymous_variant	LOW	.	LOC119871297	Transcript	XM_038589061	protein_coding	1/1	.	XM_038589061.1:c.477G>A	XP_038444989.1:p.Leu159%3D	477	477	159	L	ctG/ctA	.	.	1	.	SNV	.	.	.	.	.	.	.	.	XP_038444989
chrUn_JAAHUQ010001127v1	77441	C	T	1	T	synonymous_variant	LOW	.	LOC119871297	Transcript	XM_038589061	protein_coding	1/1	.	XM_038589061.1:c.675C>T	XP_038444989.1:p.Leu225%3D	675	675	225	L	ctC/ctT	.	.	1	.	SNV	.	.	.	.	.	.	.	.	XP_038444989
chrUn_JAAHUQ010001127v1	77487	CA	C	1	-	frameshift_variant	HIGH	.	LOC119871297	Transcript	XM_038589061	protein_coding	1/1	.	XM_038589061.1:c.722del	XP_038444989.1:p.His241LeufsTer2	722	722	241	H/X	cAt/ct	.	.	1	.	deletion	.	.	.	.	.	.	.	.	XP_038444989
chrUn_JAAHUQ010001156v1	64814	G	A	1	A	synonymous_variant	LOW	.	LOC119878442	Transcript	XM_038589065	protein_coding	7/8	.	XM_038589065.1:c.1332C>T	XP_038444993.1:p.Thr444%3D	1485	1332	444	T	acC/acT	.	.	-1	.	SNV	.	.	.	.	.	.	.	.	XP_038444993
chrUn_JAAHUQ010001156v1	64814	G	A	1	A	synonymous_variant	LOW	.	LOC119878442	Transcript	XM_038589066	protein_coding	7/8	.	XM_038589066.1:c.1329C>T	XP_038444994.1:p.Thr443%3D	1484	1329	443	T	acC/acT	.	.	-1	.	SNV	.	.	.	.	.	.	.	.	XP_038444994
chrUn_JAAHUQ010001156v1	64814	G	A	1	A	synonymous_variant	LOW	.	LOC119878442	Transcript	XM_038589067	protein_coding	7/8	.	XM_038589067.1:c.1272C>T	XP_038444995.1:p.Thr424%3D	1425	1272	424	T	acC/acT	.	.	-1	.	SNV	.	.	.	.	.	.	.	.	XP_038444995
chrUn_JAAHUQ010001156v1	64814	G	A	1	A	synonymous_variant	LOW	.	LOC119878442	Transcript	XM_038589068	protein_coding	7/8	.	XM_038589068.1:c.1269C>T	XP_038444996.1:p.Thr423%3D	1423	1269	423	T	acC/acT	.	.	-1	.	SNV	.	.	.	.	.	.	.	.	XP_038444996
chrUn_JAAHUQ010001156v1	64814	G	A	1	A	synonymous_variant	LOW	.	LOC119878442	Transcript	XM_038589069	protein_coding	5/6	.	XM_038589069.1:c.1185C>T	XP_038444997.1:p.Thr395%3D	1501	1185	395	T	acC/acT	.	.	-1	.	SNV	.	.	.	.	.	.	.	.	XP_038444997
chrUn_JAAHUQ010001156v1	64946	G	A	1	A	synonymous_variant	LOW	.	LOC119878442	Transcript	XM_038589065	protein_coding	7/8	.	XM_038589065.1:c.1200C>T	XP_038444993.1:p.Pro400%3D	1353	1200	400	P	ccC/ccT	.	.	-1	.	SNV	.	.	.	.	.	.	.	.	XP_038444993
chrUn_JAAHUQ010001156v1	64946	G	A	1	A	synonymous_variant	LOW	.	LOC119878442	Transcript	XM_038589066	protein_coding	7/8	.	XM_038589066.1:c.1197C>T	XP_038444994.1:p.Pro399%3D	1352	1197	399	P	ccC/ccT	.	.	-1	.	SNV	.	.	.	.	.	.	.	.	XP_038444994
chrUn_JAAHUQ010001156v1	64946	G	A	1	A	synonymous_variant	LOW	.	LOC119878442	Transcript	XM_038589067	protein_coding	7/8	.	XM_038589067.1:c.1140C>T	XP_038444995.1:p.Pro380%3D	1293	1140	380	P	ccC/ccT	.	.	-1	.	SNV	.	.	.	.	.	.	.	.	XP_038444995
chrUn_JAAHUQ010001156v1	64946	G	A	1	A	synonymous_variant	LOW	.	LOC119878442	Transcript	XM_038589068	protein_coding	7/8	.	XM_038589068.1:c.1137C>T	XP_038444996.1:p.Pro379%3D	1291	1137	379	P	ccC/ccT	.	.	-1	.	SNV	.	.	.	.	.	.	.	.	XP_038444996
chrUn_JAAHUQ010001156v1	64946	G	A	1	A	synonymous_variant	LOW	.	LOC119878442	Transcript	XM_038589069	protein_coding	5/6	.	XM_038589069.1:c.1053C>T	XP_038444997.1:p.Pro351%3D	1369	1053	351	P	ccC/ccT	.	.	-1	.	SNV	.	.	.	.	.	.	.	.	XP_038444997
chrUn_JAAHUQ010001156v1	65044	T	G	1	G	missense_variant	MODERATE	.	LOC119878442	Transcript	XM_038589065	protein_coding	7/8	.	XM_038589065.1:c.1102A>C	XP_038444993.1:p.Thr368Pro	1255	1102	368	T/P	Act/Cct	.	.	-1	.	SNV	.	.	.	.	.	.	.	.	XP_038444993
chrUn_JAAHUQ010001156v1	65044	T	G	1	G	missense_variant	MODERATE	.	LOC119878442	Transcript	XM_038589066	protein_coding	7/8	.	XM_038589066.1:c.1099A>C	XP_038444994.1:p.Thr367Pro	1254	1099	367	T/P	Act/Cct	.	.	-1	.	SNV	.	.	.	.	.	.	.	.	XP_038444994
chrUn_JAAHUQ010001156v1	65044	T	G	1	G	missense_variant	MODERATE	.	LOC119878442	Transcript	XM_038589067	protein_coding	7/8	.	XM_038589067.1:c.1042A>C	XP_038444995.1:p.Thr348Pro	1195	1042	348	T/P	Act/Cct	.	.	-1	.	SNV	.	.	.	.	.	.	.	.	XP_038444995
chrUn_JAAHUQ010001156v1	65044	T	G	1	G	missense_variant	MODERATE	.	LOC119878442	Transcript	XM_038589068	protein_coding	7/8	.	XM_038589068.1:c.1039A>C	XP_038444996.1:p.Thr347Pro	1193	1039	347	T/P	Act/Cct	.	.	-1	.	SNV	.	.	.	.	.	.	.	.	XP_038444996
chrUn_JAAHUQ010001156v1	65044	T	G	1	G	missense_variant	MODERATE	.	LOC119878442	Transcript	XM_038589069	protein_coding	5/6	.	XM_038589069.1:c.955A>C	XP_038444997.1:p.Thr319Pro	1271	955	319	T/P	Act/Cct	.	.	-1	.	SNV	.	.	.	.	.	.	.	.	XP_038444997
chrUn_JAAHUQ010001156v1	66691	C	G	1	G	missense_variant	MODERATE	.	LOC119878442	Transcript	XM_038589065	protein_coding	6/8	.	XM_038589065.1:c.701G>C	XP_038444993.1:p.Cys234Ser	854	701	234	C/S	tGc/tCc	.	.	-1	.	SNV	.	.	.	.	.	.	.	.	XP_038444993
chrUn_JAAHUQ010001156v1	66691	C	G	1	G	missense_variant	MODERATE	.	LOC119878442	Transcript	XM_038589066	protein_coding	6/8	.	XM_038589066.1:c.698G>C	XP_038444994.1:p.Cys233Ser	853	698	233	C/S	tGc/tCc	.	.	-1	.	SNV	.	.	.	.	.	.	.	.	XP_038444994
chrUn_JAAHUQ010001156v1	66691	C	G	1	G	missense_variant	MODERATE	.	LOC119878442	Transcript	XM_038589067	protein_coding	6/8	.	XM_038589067.1:c.641G>C	XP_038444995.1:p.Cys214Ser	794	641	214	C/S	tGc/tCc	.	.	-1	.	SNV	.	.	.	.	.	.	.	.	XP_038444995
chrUn_JAAHUQ010001156v1	66691	C	G	1	G	missense_variant	MODERATE	.	LOC119878442	Transcript	XM_038589068	protein_coding	6/8	.	XM_038589068.1:c.638G>C	XP_038444996.1:p.Cys213Ser	792	638	213	C/S	tGc/tCc	.	.	-1	.	SNV	.	.	.	.	.	.	.	.	XP_038444996
chrUn_JAAHUQ010001156v1	66691	C	G	1	G	missense_variant	MODERATE	.	LOC119878442	Transcript	XM_038589069	protein_coding	4/6	.	XM_038589069.1:c.554G>C	XP_038444997.1:p.Cys185Ser	870	554	185	C/S	tGc/tCc	.	.	-1	.	SNV	.	.	.	.	.	.	.	.	XP_038444997
chrUn_JAAHUQ010001156v1	71319	A	C	1	C	missense_variant	MODERATE	.	LOC119878442	Transcript	XM_038589069	protein_coding	1/6	.	XM_038589069.1:c.152T>G	XP_038444997.1:p.Leu51Trp	468	152	51	L/W	tTg/tGg	.	.	-1	.	SNV	.	.	.	.	.	.	.	.	XP_038444997
chrUn_JAAHUQ010001156v1	71398	G	C	1	C	missense_variant	MODERATE	.	LOC119878442	Transcript	XM_038589069	protein_coding	1/6	.	XM_038589069.1:c.73C>G	XP_038444997.1:p.His25Asp	389	73	25	H/D	Cat/Gat	.	.	-1	.	SNV	.	.	.	.	.	.	.	.	XP_038444997
chrUn_JAAHUQ010001156v1	74583	T	C	1	C	missense_variant	MODERATE	.	LOC119878442	Transcript	XM_038589065	protein_coding	2/8	.	XM_038589065.1:c.196A>G	XP_038444993.1:p.Thr66Ala	349	196	66	T/A	Act/Gct	.	.	-1	.	SNV	.	.	.	.	.	.	.	.	XP_038444993
chrUn_JAAHUQ010001156v1	74583	T	C	1	C	missense_variant	MODERATE	.	LOC119878442	Transcript	XM_038589066	protein_coding	2/8	.	XM_038589066.1:c.196A>G	XP_038444994.1:p.Thr66Ala	351	196	66	T/A	Act/Gct	.	.	-1	.	SNV	.	.	.	.	.	.	.	.	XP_038444994
chrUn_JAAHUQ010001156v1	74583	T	C	1	C	missense_variant	MODERATE	.	LOC119878442	Transcript	XM_038589067	protein_coding	2/8	.	XM_038589067.1:c.196A>G	XP_038444995.1:p.Thr66Ala	349	196	66	T/A	Act/Gct	.	.	-1	.	SNV	.	.	.	.	.	.	.	.	XP_038444995
chrUn_JAAHUQ010001156v1	74583	T	C	1	C	missense_variant	MODERATE	.	LOC119878442	Transcript	XM_038589068	protein_coding	2/8	.	XM_038589068.1:c.196A>G	XP_038444996.1:p.Thr66Ala	350	196	66	T/A	Act/Gct	.	.	-1	.	SNV	.	.	.	.	.	.	.	.	XP_038444996
chrUn_JAAHUQ010001156v1	76368	C	T	2	T	missense_variant	MODERATE	.	LOC119878442	Transcript	XM_038589065	protein_coding	1/8	.	XM_038589065.1:c.14G>A	XP_038444993.1:p.Arg5Gln	167	14	5	R/Q	cGa/cAa	.	.	-1	.	SNV	.	.	.	.	.	.	.	.	XP_038444993
chrUn_JAAHUQ010001156v1	76368	C	T	2	T	missense_variant	MODERATE	.	LOC119878442	Transcript	XM_038589066	protein_coding	1/8	.	XM_038589066.1:c.14G>A	XP_038444994.1:p.Arg5Gln	169	14	5	R/Q	cGa/cAa	.	.	-1	.	SNV	.	.	.	.	.	.	.	.	XP_038444994
chrUn_JAAHUQ010001156v1	76368	C	T	2	T	missense_variant	MODERATE	.	LOC119878442	Transcript	XM_038589067	protein_coding	1/8	.	XM_038589067.1:c.14G>A	XP_038444995.1:p.Arg5Gln	167	14	5	R/Q	cGa/cAa	.	.	-1	.	SNV	.	.	.	.	.	.	.	.	XP_038444995
chrUn_JAAHUQ010001156v1	76368	C	T	2	T	missense_variant	MODERATE	.	LOC119878442	Transcript	XM_038589068	protein_coding	1/8	.	XM_038589068.1:c.14G>A	XP_038444996.1:p.Arg5Gln	168	14	5	R/Q	cGa/cAa	.	.	-1	.	SNV	.	.	.	.	.	.	.	.	XP_038444996
chrUn_JAAHUQ010001160v1	26201	C	T	2	T	synonymous_variant	LOW	.	LOC119865601	Transcript	XM_038589074	protein_coding	9/9	.	XM_038589074.1:c.945G>A	XP_038445002.1:p.Pro315%3D	1043	945	315	P	ccG/ccA	.	.	-1	.	SNV	.	.	.	.	.	.	.	.	XP_038445002
chrUn_JAAHUQ010001160v1	26201	C	T	2	T	synonymous_variant	LOW	.	LOC119865601	Transcript	XM_038589076	protein_coding	8/8	.	XM_038589076.1:c.858G>A	XP_038445004.1:p.Pro286%3D	956	858	286	P	ccG/ccA	.	.	-1	.	SNV	.	.	.	.	.	.	.	.	XP_038445004
chrUn_JAAHUQ010001160v1	26216	A	C	2	C	stop_gained	HIGH	.	LOC119865601	Transcript	XM_038589074	protein_coding	9/9	.	XM_038589074.1:c.930T>G	XP_038445002.1:p.Tyr310Ter	1028	930	310	Y/*	taT/taG	.	.	-1	.	SNV	.	.	.	.	.	.	.	.	XP_038445002
chrUn_JAAHUQ010001160v1	26216	A	C	2	C	stop_gained	HIGH	.	LOC119865601	Transcript	XM_038589076	protein_coding	8/8	.	XM_038589076.1:c.843T>G	XP_038445004.1:p.Tyr281Ter	941	843	281	Y/*	taT/taG	.	.	-1	.	SNV	.	.	.	.	.	.	.	.	XP_038445004
chrUn_JAAHUQ010001160v1	26731	C	T	2	T	splice_donor_variant	HIGH	.	LOC119865601	Transcript	XM_038589075	protein_coding	.	9/9	XM_038589075.1:c.*36+1G>A	.	.	.	.	.	.	.	.	-1	.	SNV	.	.	.	.	.	.	.	.	XP_038445003
chrUn_JAAHUQ010001160v1	26731	C	T	2	T	splice_donor_variant	HIGH	.	LOC119865601	Transcript	XM_038589077	protein_coding	.	8/8	XM_038589077.1:c.*36+1G>A	.	.	.	.	.	.	.	.	-1	.	SNV	.	.	.	.	.	.	.	.	XP_038445005
chrUn_JAAHUQ010001160v1	27324	G	A	2	A	synonymous_variant	LOW	.	LOC119865601	Transcript	XM_038589074	protein_coding	8/9	.	XM_038589074.1:c.813C>T	XP_038445002.1:p.Asp271%3D	911	813	271	D	gaC/gaT	.	.	-1	.	SNV	.	.	.	.	.	.	.	.	XP_038445002
chrUn_JAAHUQ010001160v1	27324	G	A	2	A	synonymous_variant	LOW	.	LOC119865601	Transcript	XM_038589075	protein_coding	8/10	.	XM_038589075.1:c.840C>T	XP_038445003.1:p.Asp280%3D	938	840	280	D	gaC/gaT	.	.	-1	.	SNV	.	.	.	.	.	.	.	.	XP_038445003
chrUn_JAAHUQ010001160v1	27344	T	G	2	G	missense_variant	MODERATE	.	LOC119865601	Transcript	XM_038589074	protein_coding	8/9	.	XM_038589074.1:c.793A>C	XP_038445002.1:p.Thr265Pro	891	793	265	T/P	Act/Cct	.	.	-1	.	SNV	.	.	.	.	.	.	.	.	XP_038445002
chrUn_JAAHUQ010001160v1	27344	T	G	2	G	missense_variant	MODERATE	.	LOC119865601	Transcript	XM_038589075	protein_coding	8/10	.	XM_038589075.1:c.820A>C	XP_038445003.1:p.Thr274Pro	918	820	274	T/P	Act/Cct	.	.	-1	.	SNV	.	.	.	.	.	.	.	.	XP_038445003
chrUn_JAAHUQ010001160v1	27353	T	C	2	C	missense_variant	MODERATE	.	LOC119865601	Transcript	XM_038589074	protein_coding	8/9	.	XM_038589074.1:c.784A>G	XP_038445002.1:p.Thr262Ala	882	784	262	T/A	Acc/Gcc	.	.	-1	.	SNV	.	.	.	.	.	.	.	.	XP_038445002
chrUn_JAAHUQ010001160v1	27353	T	C	2	C	missense_variant	MODERATE	.	LOC119865601	Transcript	XM_038589075	protein_coding	8/10	.	XM_038589075.1:c.811A>G	XP_038445003.1:p.Thr271Ala	909	811	271	T/A	Acc/Gcc	.	.	-1	.	SNV	.	.	.	.	.	.	.	.	XP_038445003
chrUn_JAAHUQ010001160v1	36698	A	G	1	G	synonymous_variant	LOW	.	LOC119865601	Transcript	XM_038589074	protein_coding	2/9	.	XM_038589074.1:c.60T>C	XP_038445002.1:p.Ser20%3D	158	60	20	S	agT/agC	.	.	-1	.	SNV	.	.	.	.	.	.	.	.	XP_038445002
chrUn_JAAHUQ010001160v1	36698	A	G	1	G	synonymous_variant	LOW	.	LOC119865601	Transcript	XM_038589075	protein_coding	2/10	.	XM_038589075.1:c.60T>C	XP_038445003.1:p.Ser20%3D	158	60	20	S	agT/agC	.	.	-1	.	SNV	.	.	.	.	.	.	.	.	XP_038445003
chrUn_JAAHUQ010001160v1	36698	A	G	1	G	synonymous_variant	LOW	.	LOC119865601	Transcript	XM_038589076	protein_coding	2/8	.	XM_038589076.1:c.60T>C	XP_038445004.1:p.Ser20%3D	158	60	20	S	agT/agC	.	.	-1	.	SNV	.	.	.	.	.	.	.	.	XP_038445004
chrUn_JAAHUQ010001160v1	36698	A	G	1	G	synonymous_variant	LOW	.	LOC119865601	Transcript	XM_038589077	protein_coding	2/9	.	XM_038589077.1:c.60T>C	XP_038445005.1:p.Ser20%3D	158	60	20	S	agT/agC	.	.	-1	.	SNV	.	.	.	.	.	.	.	.	XP_038445005
chrUn_JAAHUQ010001160v1	36698	A	G	1	G	synonymous_variant	LOW	.	LOC119865601	Transcript	XM_038589078	protein_coding	2/8	.	XM_038589078.1:c.60T>C	XP_038445006.1:p.Ser20%3D	158	60	20	S	agT/agC	.	.	-1	.	SNV	.	.	.	.	.	.	.	.	XP_038445006
chrUn_JAAHUQ010001163v1	60722	A	G	1	G	missense_variant	MODERATE	.	LOC119878447	Transcript	XM_038589079	protein_coding	3/8	.	XM_038589079.1:c.142A>G	XP_038445007.1:p.Thr48Ala	363	142	48	T/A	Act/Gct	.	.	1	.	SNV	.	.	.	.	.	.	.	.	XP_038445007
chrUn_JAAHUQ010001163v1	60735	C	T	1	T	missense_variant	MODERATE	.	LOC119878447	Transcript	XM_038589079	protein_coding	3/8	.	XM_038589079.1:c.155C>T	XP_038445007.1:p.Ser52Leu	376	155	52	S/L	tCa/tTa	.	.	1	.	SNV	.	.	.	.	.	.	.	.	XP_038445007
chrUn_JAAHUQ010001163v1	90185	C	T	1	T	splice_region_variant&intron_variant	LOW	.	LOC119878447	Transcript	XR_005386912	protein_coding	.	3/7	XR_005386912.1:n.399-5C>T	.	.	.	.	.	.	.	.	1	.	SNV	.	.	.	.	.	.	.	.	.
chrUn_JAAHUQ010001163v1	90186	T	A	1	A	splice_region_variant&intron_variant	LOW	.	LOC119878447	Transcript	XR_005386912	protein_coding	.	3/7	XR_005386912.1:n.399-4T>A	.	.	.	.	.	.	.	.	1	.	SNV	.	.	.	.	.	.	.	.	.
chrUn_JAAHUQ010001163v1	91199	A	C	1	C	missense_variant	MODERATE	.	LOC119878447	Transcript	XM_038589079	protein_coding	4/8	.	XM_038589079.1:c.211A>C	XP_038445007.1:p.Thr71Pro	432	211	71	T/P	Acc/Ccc	.	.	1	.	SNV	.	.	.	.	.	.	.	.	XP_038445007
chrUn_JAAHUQ010001163v1	91200	C	T	1	T	missense_variant	MODERATE	.	LOC119878447	Transcript	XM_038589079	protein_coding	4/8	.	XM_038589079.1:c.212C>T	XP_038445007.1:p.Thr71Ile	433	212	71	T/I	aCc/aTc	.	.	1	.	SNV	.	.	.	.	.	.	.	.	XP_038445007
chrUn_JAAHUQ010001163v1	91208	G	A	1	A	missense_variant	MODERATE	.	LOC119878447	Transcript	XM_038589079	protein_coding	4/8	.	XM_038589079.1:c.220G>A	XP_038445007.1:p.Ala74Thr	441	220	74	A/T	Gct/Act	.	.	1	.	SNV	.	.	.	.	.	.	.	.	XP_038445007
chrUn_JAAHUQ010001163v1	91267	G	T	1	T	missense_variant	MODERATE	.	LOC119878447	Transcript	XM_038589079	protein_coding	4/8	.	XM_038589079.1:c.279G>T	XP_038445007.1:p.Glu93Asp	500	279	93	E/D	gaG/gaT	.	.	1	.	SNV	.	.	.	.	.	.	.	.	XP_038445007
chrUn_JAAHUQ010001163v1	91281	C	T	1	T	missense_variant	MODERATE	.	LOC119878447	Transcript	XM_038589079	protein_coding	4/8	.	XM_038589079.1:c.293C>T	XP_038445007.1:p.Ser98Leu	514	293	98	S/L	tCa/tTa	.	.	1	.	SNV	.	.	.	.	.	.	.	.	XP_038445007
chrUn_JAAHUQ010001163v1	91310	GGGGGCCGCA	G	1	-	splice_region_variant&intron_variant	LOW	.	LOC119878447	Transcript	XM_038589079	protein_coding	.	4/7	XM_038589079.1:c.319+4_319+12del	.	.	.	.	.	.	.	.	1	.	deletion	.	.	.	.	.	.	.	.	XP_038445007
chrUn_JAAHUQ010001163v1	91855	C	T	1	T	missense_variant	MODERATE	.	LOC119878447	Transcript	XM_038589079	protein_coding	5/8	.	XM_038589079.1:c.346C>T	XP_038445007.1:p.Arg116Cys	567	346	116	R/C	Cgt/Tgt	.	.	1	.	SNV	.	.	.	.	.	.	.	.	XP_038445007
chrUn_JAAHUQ010001163v1	91856	G	A	1	A	missense_variant	MODERATE	.	LOC119878447	Transcript	XM_038589079	protein_coding	5/8	.	XM_038589079.1:c.347G>A	XP_038445007.1:p.Arg116His	568	347	116	R/H	cGt/cAt	.	.	1	.	SNV	.	.	.	.	.	.	.	.	XP_038445007
chrUn_JAAHUQ010001163v1	91873	C	T	1	T	missense_variant	MODERATE	.	LOC119878447	Transcript	XM_038589079	protein_coding	5/8	.	XM_038589079.1:c.364C>T	XP_038445007.1:p.His122Tyr	585	364	122	H/Y	Cat/Tat	.	.	1	.	SNV	.	.	.	.	.	.	.	.	XP_038445007
chrUn_JAAHUQ010001163v1	91899	AG	A	1	-	frameshift_variant&splice_region_variant	HIGH	.	LOC119878447	Transcript	XM_038589079	protein_coding	5/8	.	XM_038589079.1:c.392+1del	.	612	391	131	G/X	Gga/ga	.	.	1	.	deletion	.	.	.	.	.	.	.	.	XP_038445007
chrUn_JAAHUQ010001163v1	91899	AG	A	1	-	splice_region_variant	LOW	.	LOC119878447	Transcript	XR_005386910	protein_coding	4/7	.	XR_005386910.1:n.1142+1del	.	1141	.	.	.	.	.	.	1	.	deletion	.	.	.	.	.	.	.	.	.
chrUn_JAAHUQ010001163v1	91899	AG	A	1	-	splice_region_variant	LOW	.	LOC119878447	Transcript	XR_005386911	protein_coding	4/7	.	XR_005386911.1:n.1133+1del	.	1132	.	.	.	.	.	.	1	.	deletion	.	.	.	.	.	.	.	.	.
chrUn_JAAHUQ010001163v1	91899	AG	A	1	-	splice_region_variant	LOW	.	LOC119878447	Transcript	XR_005386912	protein_coding	5/8	.	XR_005386912.1:n.1281+1del	.	1280	.	.	.	.	.	.	1	.	deletion	.	.	.	.	.	.	.	.	.
chrUn_JAAHUQ010001163v1	91899	AG	A	1	-	splice_region_variant	LOW	.	LOC119878447	Transcript	XR_005386913	protein_coding	4/7	.	XR_005386913.1:n.1142+1del	.	1141	.	.	.	.	.	.	1	.	deletion	.	.	.	.	.	.	.	.	.
chrUn_JAAHUQ010001163v1	91899	AG	A	1	-	splice_region_variant	LOW	.	LOC119878447	Transcript	XR_005386914	protein_coding	4/6	.	XR_005386914.1:n.1148+1del	.	1147	.	.	.	.	.	.	1	.	deletion	.	.	.	.	.	.	.	.	.
chrUn_JAAHUQ010001163v1	91899	AG	A	1	-	splice_region_variant	LOW	.	LOC119878447	Transcript	XR_005386915	protein_coding	4/9	.	XR_005386915.1:n.1151+1del	.	1150	.	.	.	.	.	.	1	.	deletion	.	.	.	.	.	.	.	.	.
chrUn_JAAHUQ010001163v1	91899	AG	A	1	-	splice_region_variant	LOW	.	LOC119878447	Transcript	XR_005386916	protein_coding	4/6	.	XR_005386916.1:n.1148+1del	.	1147	.	.	.	.	.	.	1	.	deletion	.	.	.	.	.	.	.	.	.
chrUn_JAAHUQ010001163v1	91899	AG	A	1	-	splice_region_variant	LOW	.	LOC119878447	Transcript	XR_005386918	protein_coding	4/6	.	XR_005386918.1:n.1147+1del	.	1146	.	.	.	.	.	.	1	.	deletion	.	.	.	.	.	.	.	.	.
chrUn_JAAHUQ010001163v1	91899	AG	A	1	-	splice_region_variant	LOW	.	LOC119878447	Transcript	XR_005386919	protein_coding	4/6	.	XR_005386919.1:n.1148+1del	.	1147	.	.	.	.	.	.	1	.	deletion	.	.	.	.	.	.	.	.	.
chrUn_JAAHUQ010001163v1	91899	AG	A	1	-	splice_region_variant	LOW	.	LOC119878447	Transcript	XR_005386922	protein_coding	4/7	.	XR_005386922.1:n.1149+1del	.	1148	.	.	.	.	.	.	1	.	deletion	.	.	.	.	.	.	.	.	.
chrUn_JAAHUQ010001163v1	91899	AG	A	1	-	splice_region_variant	LOW	.	LOC119878447	Transcript	XR_005386923	protein_coding	4/6	.	XR_005386923.1:n.1148+1del	.	1147	.	.	.	.	.	.	1	.	deletion	.	.	.	.	.	.	.	.	.
chrUn_JAAHUQ010001163v1	91899	AG	A	1	-	splice_region_variant	LOW	.	LOC119878447	Transcript	XR_005386924	protein_coding	4/6	.	XR_005386924.1:n.1148+1del	.	1147	.	.	.	.	.	.	1	.	deletion	.	.	.	.	.	.	.	.	.
chrUn_JAAHUQ010001163v1	102665	T	C	1	C	splice_region_variant&intron_variant	LOW	.	LOC119878447	Transcript	XR_005386915	protein_coding	.	4/8	XR_005386915.1:n.1152-8T>C	.	.	.	.	.	.	.	.	1	.	SNV	.	.	.	.	.	.	.	.	.
chrUn_JAAHUQ010001163v1	112431	C	A	1	A	synonymous_variant	LOW	.	LOC119878447	Transcript	XM_038589079	protein_coding	6/8	.	XM_038589079.1:c.426C>A	XP_038445007.1:p.Thr142%3D	647	426	142	T	acC/acA	.	.	1	.	SNV	.	.	.	.	.	.	.	.	XP_038445007
chrUn_JAAHUQ010001163v1	112500	AC	A	1	-	frameshift_variant	HIGH	.	LOC119878447	Transcript	XM_038589079	protein_coding	6/8	.	XM_038589079.1:c.497del	XP_038445007.1:p.Pro166LeufsTer67	717	496	166	P/X	Cct/ct	.	.	1	.	deletion	.	.	.	.	.	.	.	.	XP_038445007
chrUn_JAAHUQ010001163v1	112508	G	A	2	A	missense_variant	MODERATE	.	LOC119878447	Transcript	XM_038589079	protein_coding	6/8	.	XM_038589079.1:c.503G>A	XP_038445007.1:p.Ser168Asn	724	503	168	S/N	aGt/aAt	.	.	1	.	SNV	.	.	.	.	.	.	.	.	XP_038445007
chrUn_JAAHUQ010001163v1	112528	C	T	1	T	missense_variant	MODERATE	.	LOC119878447	Transcript	XM_038589079	protein_coding	6/8	.	XM_038589079.1:c.523C>T	XP_038445007.1:p.Pro175Ser	744	523	175	P/S	Ccc/Tcc	.	.	1	.	SNV	.	.	.	.	.	.	.	.	XP_038445007
chrUn_JAAHUQ010001163v1	114711	A	T	1	T	splice_region_variant&intron_variant	LOW	.	LOC119878447	Transcript	XR_005386913	protein_coding	.	6/6	XR_005386913.1:n.1352-4A>T	.	.	.	.	.	.	.	.	1	.	SNV	.	.	.	.	.	.	.	.	.
chrUn_JAAHUQ010001163v1	114711	A	T	1	T	splice_region_variant&intron_variant	LOW	.	LOC119878447	Transcript	XR_005386916	protein_coding	.	5/5	XR_005386916.1:n.1286-4A>T	.	.	.	.	.	.	.	.	1	.	SNV	.	.	.	.	.	.	.	.	.
chrUn_JAAHUQ010001163v1	115609	G	A	1	A	missense_variant	MODERATE	.	LOC119878447	Transcript	XM_038589079	protein_coding	7/8	.	XM_038589079.1:c.554G>A	XP_038445007.1:p.Arg185His	775	554	185	R/H	cGc/cAc	.	.	1	.	SNV	.	.	.	.	.	.	.	.	XP_038445007
chrUn_JAAHUQ010001163v1	115611	T	C	1	C	missense_variant	MODERATE	.	LOC119878447	Transcript	XM_038589079	protein_coding	7/8	.	XM_038589079.1:c.556T>C	XP_038445007.1:p.Cys186Arg	777	556	186	C/R	Tgt/Cgt	.	.	1	.	SNV	.	.	.	.	.	.	.	.	XP_038445007
chrUn_JAAHUQ010001163v1	115616	G	A	1	A	stop_gained	HIGH	.	LOC119878447	Transcript	XM_038589079	protein_coding	7/8	.	XM_038589079.1:c.561G>A	XP_038445007.1:p.Trp187Ter	782	561	187	W/*	tgG/tgA	.	.	1	.	SNV	.	.	.	.	.	.	.	.	XP_038445007
chrUn_JAAHUQ010001163v1	115637	G	GT	1	T	frameshift_variant	HIGH	.	LOC119878447	Transcript	XM_038589079	protein_coding	7/8	.	XM_038589079.1:c.582_583insT	XP_038445007.1:p.Gly195TrpfsTer48	803-804	582-583	194-195	-/X	-/T	.	.	1	.	insertion	.	.	.	.	.	.	.	.	XP_038445007
chrUn_JAAHUQ010001163v1	115638	G	T	1	T	stop_gained	HIGH	.	LOC119878447	Transcript	XM_038589079	protein_coding	7/8	.	XM_038589079.1:c.583G>T	XP_038445007.1:p.Gly195Ter	804	583	195	G/*	Gga/Tga	.	.	1	.	SNV	.	.	.	.	.	.	.	.	XP_038445007
chrUn_JAAHUQ010001163v1	115643	A	C	1	C	synonymous_variant	LOW	.	LOC119878447	Transcript	XM_038589079	protein_coding	7/8	.	XM_038589079.1:c.588A>C	XP_038445007.1:p.Leu196%3D	809	588	196	L	ctA/ctC	.	.	1	.	SNV	.	.	.	.	.	.	.	.	XP_038445007
chrUn_JAAHUQ010001202v1	48461	G	C	2	C	missense_variant	MODERATE	.	LOC119864256	Transcript	XM_038589112	protein_coding	7/7	.	XM_038589112.1:c.620C>G	XP_038445040.1:p.Ser207Cys	644	620	207	S/C	tCt/tGt	.	.	-1	.	SNV	.	.	.	.	.	.	.	.	XP_038445040
chrUn_JAAHUQ010001202v1	48461	G	C	2	C	missense_variant	MODERATE	.	LOC119864256	Transcript	XM_038589113	protein_coding	6/6	.	XM_038589113.1:c.506C>G	XP_038445041.1:p.Ser169Cys	521	506	169	S/C	tCt/tGt	.	.	-1	.	SNV	.	.	.	.	.	.	.	.	XP_038445041
chrUn_JAAHUQ010001202v1	55073	G	T	2	T	splice_region_variant&intron_variant	LOW	.	LOC119864256	Transcript	XM_038589112	protein_coding	.	3/6	XM_038589112.1:c.244+4C>A	.	.	.	.	.	.	.	.	-1	.	SNV	.	.	.	.	.	.	.	.	XP_038445040
chrUn_JAAHUQ010001202v1	55073	G	T	2	T	splice_region_variant&intron_variant	LOW	.	LOC119864256	Transcript	XM_038589113	protein_coding	.	2/5	XM_038589113.1:c.130+4C>A	.	.	.	.	.	.	.	.	-1	.	SNV	.	.	.	.	.	.	.	.	XP_038445041
chrUn_JAAHUQ010001210v1	54735	G	C	2	C	missense_variant	MODERATE	.	LOC119878483	Transcript	XM_038589115	protein_coding	1/2	.	XM_038589115.1:c.115G>C	XP_038445043.1:p.Glu39Gln	831	115	39	E/Q	Gaa/Caa	.	.	1	.	SNV	.	.	.	.	.	.	.	.	XP_038445043
chrUn_JAAHUQ010001211v1	2338	G	A	1	A	splice_region_variant&intron_variant	LOW	.	LOC119878487	Transcript	XM_038589119	protein_coding	.	1/6	XM_038589119.1:c.66+3G>A	.	.	.	.	.	.	.	.	1	.	SNV	.	.	.	.	.	.	.	.	XP_038445047
chrUn_JAAHUQ010001211v1	2338	G	A	1	A	splice_region_variant&intron_variant	LOW	.	LOC119878487	Transcript	XM_038589120	protein_coding	.	1/6	XM_038589120.1:c.66+3G>A	.	.	.	.	.	.	.	.	1	.	SNV	.	.	.	.	.	.	.	.	XP_038445048
chrUn_JAAHUQ010001211v1	2338	G	A	1	A	splice_region_variant&intron_variant	LOW	.	LOC119878487	Transcript	XM_038589121	protein_coding	.	1/6	XM_038589121.1:c.66+3G>A	.	.	.	.	.	.	.	.	1	.	SNV	.	.	.	.	.	.	.	.	XP_038445049
chrUn_JAAHUQ010001211v1	2338	G	A	1	A	splice_region_variant&intron_variant	LOW	.	LOC119878487	Transcript	XR_005386948	protein_coding	.	1/7	XR_005386948.1:n.88+3G>A	.	.	.	.	.	.	.	.	1	.	SNV	.	.	.	.	.	.	.	.	.
chrUn_JAAHUQ010001211v1	24064	C	T	1	T	missense_variant	MODERATE	.	LOC119878489	Transcript	XM_038589124	protein_coding	9/9	.	XM_038589124.1:c.1214G>A	XP_038445052.1:p.Arg405His	1758	1214	405	R/H	cGc/cAc	.	.	-1	.	SNV	.	.	.	.	.	.	.	.	XP_038445052
chrUn_JAAHUQ010001211v1	38301	T	C	1	C	missense_variant	MODERATE	.	LOC119878489	Transcript	XM_038589124	protein_coding	2/9	.	XM_038589124.1:c.244A>G	XP_038445052.1:p.Ser82Gly	788	244	82	S/G	Agc/Ggc	.	.	-1	.	SNV	.	.	.	.	.	.	.	.	XP_038445052
chrUn_JAAHUQ010001216v1	43408	C	T	1	T	synonymous_variant	LOW	.	LOC119878501	Transcript	XM_038589130	protein_coding	1/1	.	XM_038589130.1:c.1386G>A	XP_038445058.1:p.Ala462%3D	1386	1386	462	A	gcG/gcA	.	.	-1	.	SNV	.	.	.	.	.	.	.	.	XP_038445058
chrUn_JAAHUQ010001216v1	43894	C	T	1	T	synonymous_variant	LOW	.	LOC119878501	Transcript	XM_038589130	protein_coding	1/1	.	XM_038589130.1:c.900G>A	XP_038445058.1:p.Glu300%3D	900	900	300	E	gaG/gaA	.	.	-1	.	SNV	.	.	.	.	.	.	.	.	XP_038445058
chrUn_JAAHUQ010001216v1	44136	G	A	1	A	missense_variant	MODERATE	.	LOC119878501	Transcript	XM_038589130	protein_coding	1/1	.	XM_038589130.1:c.658C>T	XP_038445058.1:p.Pro220Ser	658	658	220	P/S	Cct/Tct	.	.	-1	.	SNV	.	.	.	.	.	.	.	.	XP_038445058
chrUn_JAAHUQ010001216v1	44254	G	C	1	C	missense_variant	MODERATE	.	LOC119878501	Transcript	XM_038589130	protein_coding	1/1	.	XM_038589130.1:c.540C>G	XP_038445058.1:p.Asp180Glu	540	540	180	D/E	gaC/gaG	.	.	-1	.	SNV	.	.	.	.	.	.	.	.	XP_038445058
chrUn_JAAHUQ010001216v1	44563	G	C	1	C	missense_variant	MODERATE	.	LOC119878501	Transcript	XM_038589130	protein_coding	1/1	.	XM_038589130.1:c.231C>G	XP_038445058.1:p.His77Gln	231	231	77	H/Q	caC/caG	.	.	-1	.	SNV	.	.	.	.	.	.	.	.	XP_038445058
chrUn_JAAHUQ010001216v1	44729	G	A	1	A	missense_variant	MODERATE	.	LOC119878501	Transcript	XM_038589130	protein_coding	1/1	.	XM_038589130.1:c.65C>T	XP_038445058.1:p.Ser22Leu	65	65	22	S/L	tCa/tTa	.	.	-1	.	SNV	.	.	.	.	.	.	.	.	XP_038445058
chrUn_JAAHUQ010001216v1	94744	T	C	1	C	missense_variant	MODERATE	.	LOC119869175	Transcript	XM_038589128	protein_coding	1/1	.	XM_038589128.1:c.1582A>G	XP_038445056.1:p.Arg528Gly	1665	1582	528	R/G	Agg/Ggg	.	.	-1	.	SNV	.	.	.	.	.	.	.	.	XP_038445056
chrUn_JAAHUQ010001216v1	94780	C	G	1	G	missense_variant	MODERATE	.	LOC119869175	Transcript	XM_038589128	protein_coding	1/1	.	XM_038589128.1:c.1546G>C	XP_038445056.1:p.Val516Leu	1629	1546	516	V/L	Gtc/Ctc	.	.	-1	.	SNV	.	.	.	.	.	.	.	.	XP_038445056
chrUn_JAAHUQ010001216v1	94786	C	T	1	T	missense_variant	MODERATE	.	LOC119869175	Transcript	XM_038589128	protein_coding	1/1	.	XM_038589128.1:c.1540G>A	XP_038445056.1:p.Ala514Thr	1623	1540	514	A/T	Gcc/Acc	.	.	-1	.	SNV	.	.	.	.	.	.	.	.	XP_038445056
chrUn_JAAHUQ010001216v1	94795	C	T	1	T	missense_variant	MODERATE	.	LOC119869175	Transcript	XM_038589128	protein_coding	1/1	.	XM_038589128.1:c.1531G>A	XP_038445056.1:p.Gly511Arg	1614	1531	511	G/R	Ggg/Agg	.	.	-1	.	SNV	.	.	.	.	.	.	.	.	XP_038445056
chrUn_JAAHUQ010001216v1	94843	T	C	1	C	missense_variant	MODERATE	.	LOC119869175	Transcript	XM_038589128	protein_coding	1/1	.	XM_038589128.1:c.1483A>G	XP_038445056.1:p.Ile495Val	1566	1483	495	I/V	Atc/Gtc	.	.	-1	.	SNV	.	.	.	.	.	.	.	.	XP_038445056
chrUn_JAAHUQ010001216v1	94850	C	T	1	T	synonymous_variant	LOW	.	LOC119869175	Transcript	XM_038589128	protein_coding	1/1	.	XM_038589128.1:c.1476G>A	XP_038445056.1:p.Gln492%3D	1559	1476	492	Q	caG/caA	.	.	-1	.	SNV	.	.	.	.	.	.	.	.	XP_038445056
chrUn_JAAHUQ010001216v1	94963	TG	T	1	-	frameshift_variant	HIGH	.	LOC119869175	Transcript	XM_038589128	protein_coding	1/1	.	XM_038589128.1:c.1362del	XP_038445056.1:p.Cys454Ter	1445	1362	454	C/X	tgC/tg	.	.	-1	.	deletion	.	.	.	.	.	.	.	.	XP_038445056
chrUn_JAAHUQ010001216v1	95006	C	T	1	T	synonymous_variant	LOW	.	LOC119869175	Transcript	XM_038589128	protein_coding	1/1	.	XM_038589128.1:c.1320G>A	XP_038445056.1:p.Arg440%3D	1403	1320	440	R	agG/agA	.	.	-1	.	SNV	.	.	.	.	.	.	.	.	XP_038445056
chrUn_JAAHUQ010001216v1	96249	G	T	1	T	missense_variant	MODERATE	.	LOC119869175	Transcript	XM_038589128	protein_coding	1/1	.	XM_038589128.1:c.77C>A	XP_038445056.1:p.Ala26Asp	160	77	26	A/D	gCc/gAc	.	.	-1	.	SNV	.	.	.	.	.	.	.	.	XP_038445056
chrUn_JAAHUQ010001216v1	96250	C	T	1	T	missense_variant	MODERATE	.	LOC119869175	Transcript	XM_038589128	protein_coding	1/1	.	XM_038589128.1:c.76G>A	XP_038445056.1:p.Ala26Thr	159	76	26	A/T	Gcc/Acc	.	.	-1	.	SNV	.	.	.	.	.	.	.	.	XP_038445056
chrUn_JAAHUQ010001216v1	107590	C	T	1	T	missense_variant	MODERATE	.	LOC119869177	Transcript	XM_038589129	protein_coding	4/4	.	XM_038589129.1:c.695G>A	XP_038445057.1:p.Gly232Glu	763	695	232	G/E	gGa/gAa	.	.	-1	.	SNV	.	.	.	.	.	.	.	.	XP_038445057
chrUn_JAAHUQ010001216v1	107640	C	T	1	T	synonymous_variant	LOW	.	LOC119869177	Transcript	XM_038589129	protein_coding	4/4	.	XM_038589129.1:c.645G>A	XP_038445057.1:p.Pro215%3D	713	645	215	P	ccG/ccA	.	.	-1	.	SNV	.	.	.	.	.	.	.	.	XP_038445057
chrUn_JAAHUQ010001216v1	107651	C	T	1	T	missense_variant	MODERATE	.	LOC119869177	Transcript	XM_038589129	protein_coding	4/4	.	XM_038589129.1:c.634G>A	XP_038445057.1:p.Glu212Lys	702	634	212	E/K	Gag/Aag	.	.	-1	.	SNV	.	.	.	.	.	.	.	.	XP_038445057
chrUn_JAAHUQ010001216v1	107760	G	A	1	A	synonymous_variant	LOW	.	LOC119869177	Transcript	XM_038589129	protein_coding	4/4	.	XM_038589129.1:c.525C>T	XP_038445057.1:p.Arg175%3D	593	525	175	R	cgC/cgT	.	.	-1	.	SNV	.	.	.	.	.	.	.	.	XP_038445057
chrUn_JAAHUQ010001216v1	107762	G	C	1	C	missense_variant	MODERATE	.	LOC119869177	Transcript	XM_038589129	protein_coding	4/4	.	XM_038589129.1:c.523C>G	XP_038445057.1:p.Arg175Gly	591	523	175	R/G	Cgc/Ggc	.	.	-1	.	SNV	.	.	.	.	.	.	.	.	XP_038445057
chrUn_JAAHUQ010001216v1	109964	G	A	1	A	stop_gained	HIGH	.	LOC119869177	Transcript	XM_038589129	protein_coding	2/4	.	XM_038589129.1:c.220C>T	XP_038445057.1:p.Arg74Ter	288	220	74	R/*	Cga/Tga	.	.	-1	.	SNV	.	.	.	.	.	.	.	.	XP_038445057
chrUn_JAAHUQ010001216v1	110014	C	T	1	T	missense_variant	MODERATE	.	LOC119869177	Transcript	XM_038589129	protein_coding	2/4	.	XM_038589129.1:c.170G>A	XP_038445057.1:p.Arg57Gln	238	170	57	R/Q	cGg/cAg	.	.	-1	.	SNV	.	.	.	.	.	.	.	.	XP_038445057
chrUn_JAAHUQ010001216v1	110021	C	T	1	T	missense_variant	MODERATE	.	LOC119869177	Transcript	XM_038589129	protein_coding	2/4	.	XM_038589129.1:c.163G>A	XP_038445057.1:p.Gly55Arg	231	163	55	G/R	Ggg/Agg	.	.	-1	.	SNV	.	.	.	.	.	.	.	.	XP_038445057
chrUn_JAAHUQ010001216v1	110827	T	G	1	G	splice_region_variant&intron_variant	LOW	.	LOC119869177	Transcript	XM_038589129	protein_coding	.	1/3	XM_038589129.1:c.138+6A>C	.	.	.	.	.	.	.	.	-1	.	SNV	.	.	.	.	.	.	.	.	XP_038445057
chrUn_JAAHUQ010001216v1	110890	C	T	1	T	synonymous_variant	LOW	.	LOC119869177	Transcript	XM_038589129	protein_coding	1/4	.	XM_038589129.1:c.81G>A	XP_038445057.1:p.Arg27%3D	149	81	27	R	agG/agA	.	.	-1	.	SNV	.	.	.	.	.	.	.	.	XP_038445057
chrUn_JAAHUQ010001216v1	110925	C	T	1	T	missense_variant	MODERATE	.	LOC119869177	Transcript	XM_038589129	protein_coding	1/4	.	XM_038589129.1:c.46G>A	XP_038445057.1:p.Glu16Lys	114	46	16	E/K	Gaa/Aaa	.	.	-1	.	SNV	.	.	.	.	.	.	.	.	XP_038445057
chrUn_JAAHUQ010001216v1	110954	C	T	1	T	missense_variant	MODERATE	.	LOC119869177	Transcript	XM_038589129	protein_coding	1/4	.	XM_038589129.1:c.17G>A	XP_038445057.1:p.Arg6Gln	85	17	6	R/Q	cGg/cAg	.	.	-1	.	SNV	.	.	.	.	.	.	.	.	XP_038445057
chrUn_JAAHUQ010001216v1	117881	C	T	1	T	missense_variant	MODERATE	.	LOC119869185	Transcript	XM_038589131	protein_coding	5/5	.	XM_038589131.1:c.514G>A	XP_038445059.1:p.Gly172Arg	514	514	172	G/R	Gga/Aga	.	.	-1	.	SNV	.	.	.	.	.	.	.	.	XP_038445059
chrUn_JAAHUQ010001216v1	118730	G	T	1	T	splice_region_variant&intron_variant	LOW	.	LOC119869185	Transcript	XM_038589131	protein_coding	.	3/4	XM_038589131.1:c.433-3C>A	.	.	.	.	.	.	.	.	-1	.	SNV	.	.	.	.	.	.	.	.	XP_038445059
chrUn_JAAHUQ010001216v1	119408	C	G	1	G	synonymous_variant	LOW	.	LOC119869185	Transcript	XM_038589131	protein_coding	3/5	.	XM_038589131.1:c.417G>C	XP_038445059.1:p.Ser139%3D	417	417	139	S	tcG/tcC	.	.	-1	.	SNV	.	.	.	.	.	.	.	.	XP_038445059
chrUn_JAAHUQ010001216v1	120007	A	G	1	G	synonymous_variant	LOW	.	LOC119869185	Transcript	XM_038589131	protein_coding	2/5	.	XM_038589131.1:c.255T>C	XP_038445059.1:p.Ser85%3D	255	255	85	S	agT/agC	.	.	-1	.	SNV	.	.	.	.	.	.	.	.	XP_038445059
chrUn_JAAHUQ010001216v1	120051	C	T	1	T	missense_variant	MODERATE	.	LOC119869185	Transcript	XM_038589131	protein_coding	2/5	.	XM_038589131.1:c.211G>A	XP_038445059.1:p.Ala71Thr	211	211	71	A/T	Gcc/Acc	.	.	-1	.	SNV	.	.	.	.	.	.	.	.	XP_038445059
chrUn_JAAHUQ010001216v1	120097	G	A	1	A	synonymous_variant	LOW	.	LOC119869185	Transcript	XM_038589131	protein_coding	2/5	.	XM_038589131.1:c.165C>T	XP_038445059.1:p.Ser55%3D	165	165	55	S	agC/agT	.	.	-1	.	SNV	.	.	.	.	.	.	.	.	XP_038445059
chrUn_JAAHUQ010001216v1	120631	A	G	1	G	missense_variant	MODERATE	.	LOC119869185	Transcript	XM_038589131	protein_coding	1/5	.	XM_038589131.1:c.85T>C	XP_038445059.1:p.Phe29Leu	85	85	29	F/L	Ttc/Ctc	.	.	-1	.	SNV	.	.	.	.	.	.	.	.	XP_038445059
chrUn_JAAHUQ010001226v1	62102	A	G	1	G	splice_region_variant&intron_variant	LOW	.	LOC119868876	Transcript	XM_038589133	protein_coding	.	5/6	XM_038589133.1:c.461+5T>C	.	.	.	.	.	.	.	.	-1	.	SNV	.	.	.	.	.	.	.	.	XP_038445061
chrUn_JAAHUQ010001226v1	62102	A	G	1	G	splice_region_variant&intron_variant	LOW	.	LOC119868876	Transcript	XM_038589134	protein_coding	.	4/5	XM_038589134.1:c.347+5T>C	.	.	.	.	.	.	.	.	-1	.	SNV	.	.	.	.	.	.	.	.	XP_038445062
chrUn_JAAHUQ010001229v1	16502	C	T	2	T	synonymous_variant	LOW	.	LOC119878506	Transcript	XM_038589135	protein_coding	2/6	.	XM_038589135.1:c.279C>T	XP_038445063.1:p.Thr93%3D	279	279	93	T	acC/acT	.	.	1	.	SNV	.	.	.	.	.	.	.	.	XP_038445063
chrUn_JAAHUQ010001229v1	24180	C	G	2	G	missense_variant	MODERATE	.	LOC119878506	Transcript	XM_038589135	protein_coding	3/6	.	XM_038589135.1:c.1493C>G	XP_038445063.1:p.Thr498Ser	1493	1493	498	T/S	aCc/aGc	.	.	1	.	SNV	.	.	.	.	.	.	.	.	XP_038445063
chrUn_JAAHUQ010001230v1	46780	A	G	2	G	missense_variant	MODERATE	.	DCAF17_2	Transcript	XM_038589136	protein_coding	13/15	.	XM_038589136.1:c.1301A>G	XP_038445064.1:p.Asp434Gly	1613	1301	434	D/G	gAc/gGc	.	.	1	.	SNV	.	.	.	.	.	.	.	.	XP_038445064
chrUn_JAAHUQ010001230v1	46780	A	G	2	G	missense_variant	MODERATE	.	DCAF17_2	Transcript	XM_038589137	protein_coding	13/14	.	XM_038589137.1:c.1301A>G	XP_038445065.1:p.Asp434Gly	1613	1301	434	D/G	gAc/gGc	.	.	1	.	SNV	.	.	.	.	.	.	.	.	XP_038445065
chrUn_JAAHUQ010001231v1	61064	T	C	2	C	synonymous_variant	LOW	.	LOC119878508	Transcript	unassigned_transcript_1190	V_segment	2/3	.	unassigned_transcript_1190.1:c.336T>C	NA.1:p.Cys112%3D	478	336	112	C	tgT/tgC	.	.	1	.	SNV	.	.	.	.	.	.	.	.
chrUn_JAAHUQ010001240v1	40542	C	A	1	A	synonymous_variant	LOW	.	LOC119878515	Transcript	XM_038589141	protein_coding	2/6	.	XM_038589141.1:c.111G>T	XP_038445069.1:p.Gly37%3D	111	111	37	G	ggG/ggT	.	.	-1	.	SNV	.	.	.	.	.	.	.	.	XP_038445069
chrUn_JAAHUQ010001249v1	77005	AG	A	1	-	splice_region_variant&non_coding_transcript_exon_variant	LOW	.	LOC119878524	Transcript	XR_005386968	lncRNA	2/4	.	XR_005386968.1:n.41del	.	40	.	.	.	.	.	.	1	.	deletion	.	.	.	.	.	.	.	.	.
chrUn_JAAHUQ010001259v1	107731	T	C	1	C	missense_variant	MODERATE	.	LOC119878533	Transcript	XM_038589153	protein_coding	2/2	.	XM_038589153.1:c.692T>C	XP_038445081.1:p.Met231Thr	859	692	231	M/T	aTg/aCg	.	.	1	.	SNV	.	.	.	.	.	.	.	.	XP_038445081
chrUn_JAAHUQ010001280v1	69442	G	A	1	A	synonymous_variant	LOW	.	LOC119878556	Transcript	XM_038589174	protein_coding	4/4	.	XM_038589174.1:c.690G>A	XP_038445102.1:p.Pro230%3D	943	690	230	P	ccG/ccA	.	.	1	.	SNV	.	.	.	.	.	.	.	.	XP_038445102
chrUn_JAAHUQ010001286v1	39290	C	T	1	T	synonymous_variant	LOW	.	LOC119878561	Transcript	XM_038589176	protein_coding	11/20	.	XM_038589176.1:c.828C>T	XP_038445104.1:p.Asn276%3D	830	828	276	N	aaC/aaT	.	.	1	.	SNV	.	.	.	.	.	.	.	.	XP_038445104
chrUn_JAAHUQ010001286v1	39290	C	T	1	T	synonymous_variant	LOW	.	LOC119878561	Transcript	XM_038589177	protein_coding	11/20	.	XM_038589177.1:c.828C>T	XP_038445105.1:p.Asn276%3D	830	828	276	N	aaC/aaT	.	.	1	.	SNV	.	.	.	.	.	.	.	.	XP_038445105
chrUn_JAAHUQ010001286v1	39290	C	T	1	T	synonymous_variant	LOW	.	LOC119878561	Transcript	XM_038589178	protein_coding	11/19	.	XM_038589178.1:c.828C>T	XP_038445106.1:p.Asn276%3D	830	828	276	N	aaC/aaT	.	.	1	.	SNV	.	.	.	.	.	.	.	.	XP_038445106
chrUn_JAAHUQ010001286v1	39290	C	T	1	T	synonymous_variant	LOW	.	LOC119878561	Transcript	XM_038589179	protein_coding	11/21	.	XM_038589179.1:c.828C>T	XP_038445107.1:p.Asn276%3D	830	828	276	N	aaC/aaT	.	.	1	.	SNV	.	.	.	.	.	.	.	.	XP_038445107
chrUn_JAAHUQ010001286v1	39290	C	T	1	T	synonymous_variant	LOW	.	LOC119878561	Transcript	XM_038589180	protein_coding	11/19	.	XM_038589180.1:c.828C>T	XP_038445108.1:p.Asn276%3D	830	828	276	N	aaC/aaT	.	.	1	.	SNV	.	.	.	.	.	.	.	.	XP_038445108
chrUn_JAAHUQ010001286v1	39290	C	T	1	T	synonymous_variant	LOW	.	LOC119878561	Transcript	XM_038589181	protein_coding	6/15	.	XM_038589181.1:c.360C>T	XP_038445109.1:p.Asn120%3D	375	360	120	N	aaC/aaT	.	.	1	.	SNV	.	.	.	.	.	.	.	.	XP_038445109
chrUn_JAAHUQ010001286v1	39290	C	T	1	T	synonymous_variant	LOW	.	LOC119878561	Transcript	XM_038589183	protein_coding	11/19	.	XM_038589183.1:c.828C>T	XP_038445111.1:p.Asn276%3D	830	828	276	N	aaC/aaT	.	.	1	.	SNV	.	.	.	.	.	.	.	.	XP_038445111
chrUn_JAAHUQ010001286v1	39290	C	T	1	T	synonymous_variant	LOW	.	LOC119878561	Transcript	XM_038589184	protein_coding	11/19	.	XM_038589184.1:c.828C>T	XP_038445112.1:p.Asn276%3D	830	828	276	N	aaC/aaT	.	.	1	.	SNV	.	.	.	.	.	.	.	.	XP_038445112
chrUn_JAAHUQ010001286v1	39290	C	T	1	T	synonymous_variant	LOW	.	LOC119878561	Transcript	XM_038589185	protein_coding	11/18	.	XM_038589185.1:c.828C>T	XP_038445113.1:p.Asn276%3D	830	828	276	N	aaC/aaT	.	.	1	.	SNV	.	.	.	.	.	.	.	.	XP_038445113
chrUn_JAAHUQ010001286v1	39290	C	T	1	T	synonymous_variant	LOW	.	LOC119878561	Transcript	XM_038589186	protein_coding	11/17	.	XM_038589186.1:c.828C>T	XP_038445114.1:p.Asn276%3D	830	828	276	N	aaC/aaT	.	.	1	.	SNV	.	.	.	.	.	.	.	.	XP_038445114
chrUn_JAAHUQ010001286v1	39290	C	T	1	T	synonymous_variant	LOW	.	LOC119878561	Transcript	XM_038589187	protein_coding	11/16	.	XM_038589187.1:c.828C>T	XP_038445115.1:p.Asn276%3D	830	828	276	N	aaC/aaT	.	.	1	.	SNV	.	.	.	.	.	.	.	.	XP_038445115
chrUn_JAAHUQ010001286v1	39367	A	C	1	C	missense_variant	MODERATE	.	LOC119878561	Transcript	XM_038589176	protein_coding	11/20	.	XM_038589176.1:c.905A>C	XP_038445104.1:p.Tyr302Ser	907	905	302	Y/S	tAt/tCt	.	.	1	.	SNV	.	.	.	.	.	.	.	.	XP_038445104
chrUn_JAAHUQ010001286v1	39367	A	C	1	C	missense_variant	MODERATE	.	LOC119878561	Transcript	XM_038589177	protein_coding	11/20	.	XM_038589177.1:c.905A>C	XP_038445105.1:p.Tyr302Ser	907	905	302	Y/S	tAt/tCt	.	.	1	.	SNV	.	.	.	.	.	.	.	.	XP_038445105
chrUn_JAAHUQ010001286v1	39367	A	C	1	C	missense_variant	MODERATE	.	LOC119878561	Transcript	XM_038589178	protein_coding	11/19	.	XM_038589178.1:c.905A>C	XP_038445106.1:p.Tyr302Ser	907	905	302	Y/S	tAt/tCt	.	.	1	.	SNV	.	.	.	.	.	.	.	.	XP_038445106
chrUn_JAAHUQ010001286v1	39367	A	C	1	C	missense_variant	MODERATE	.	LOC119878561	Transcript	XM_038589179	protein_coding	11/21	.	XM_038589179.1:c.905A>C	XP_038445107.1:p.Tyr302Ser	907	905	302	Y/S	tAt/tCt	.	.	1	.	SNV	.	.	.	.	.	.	.	.	XP_038445107
chrUn_JAAHUQ010001286v1	39367	A	C	1	C	missense_variant	MODERATE	.	LOC119878561	Transcript	XM_038589180	protein_coding	11/19	.	XM_038589180.1:c.905A>C	XP_038445108.1:p.Tyr302Ser	907	905	302	Y/S	tAt/tCt	.	.	1	.	SNV	.	.	.	.	.	.	.	.	XP_038445108
chrUn_JAAHUQ010001286v1	39367	A	C	1	C	missense_variant	MODERATE	.	LOC119878561	Transcript	XM_038589181	protein_coding	6/15	.	XM_038589181.1:c.437A>C	XP_038445109.1:p.Tyr146Ser	452	437	146	Y/S	tAt/tCt	.	.	1	.	SNV	.	.	.	.	.	.	.	.	XP_038445109
chrUn_JAAHUQ010001286v1	39367	A	C	1	C	missense_variant	MODERATE	.	LOC119878561	Transcript	XM_038589183	protein_coding	11/19	.	XM_038589183.1:c.905A>C	XP_038445111.1:p.Tyr302Ser	907	905	302	Y/S	tAt/tCt	.	.	1	.	SNV	.	.	.	.	.	.	.	.	XP_038445111
chrUn_JAAHUQ010001286v1	39367	A	C	1	C	missense_variant	MODERATE	.	LOC119878561	Transcript	XM_038589184	protein_coding	11/19	.	XM_038589184.1:c.905A>C	XP_038445112.1:p.Tyr302Ser	907	905	302	Y/S	tAt/tCt	.	.	1	.	SNV	.	.	.	.	.	.	.	.	XP_038445112
chrUn_JAAHUQ010001286v1	39367	A	C	1	C	missense_variant	MODERATE	.	LOC119878561	Transcript	XM_038589185	protein_coding	11/18	.	XM_038589185.1:c.905A>C	XP_038445113.1:p.Tyr302Ser	907	905	302	Y/S	tAt/tCt	.	.	1	.	SNV	.	.	.	.	.	.	.	.	XP_038445113
chrUn_JAAHUQ010001286v1	39367	A	C	1	C	missense_variant	MODERATE	.	LOC119878561	Transcript	XM_038589186	protein_coding	11/17	.	XM_038589186.1:c.905A>C	XP_038445114.1:p.Tyr302Ser	907	905	302	Y/S	tAt/tCt	.	.	1	.	SNV	.	.	.	.	.	.	.	.	XP_038445114
chrUn_JAAHUQ010001286v1	39367	A	C	1	C	missense_variant	MODERATE	.	LOC119878561	Transcript	XM_038589187	protein_coding	11/16	.	XM_038589187.1:c.905A>C	XP_038445115.1:p.Tyr302Ser	907	905	302	Y/S	tAt/tCt	.	.	1	.	SNV	.	.	.	.	.	.	.	.	XP_038445115
chrUn_JAAHUQ010001286v1	39705	T	C	1	C	missense_variant	MODERATE	.	LOC119878561	Transcript	XM_038589176	protein_coding	11/20	.	XM_038589176.1:c.1243T>C	XP_038445104.1:p.Ser415Pro	1245	1243	415	S/P	Tca/Cca	.	.	1	.	SNV	.	.	.	.	.	.	.	.	XP_038445104
chrUn_JAAHUQ010001286v1	39705	T	C	1	C	missense_variant	MODERATE	.	LOC119878561	Transcript	XM_038589177	protein_coding	11/20	.	XM_038589177.1:c.1243T>C	XP_038445105.1:p.Ser415Pro	1245	1243	415	S/P	Tca/Cca	.	.	1	.	SNV	.	.	.	.	.	.	.	.	XP_038445105
chrUn_JAAHUQ010001286v1	39705	T	C	1	C	missense_variant	MODERATE	.	LOC119878561	Transcript	XM_038589178	protein_coding	11/19	.	XM_038589178.1:c.1243T>C	XP_038445106.1:p.Ser415Pro	1245	1243	415	S/P	Tca/Cca	.	.	1	.	SNV	.	.	.	.	.	.	.	.	XP_038445106
chrUn_JAAHUQ010001286v1	39705	T	C	1	C	missense_variant	MODERATE	.	LOC119878561	Transcript	XM_038589179	protein_coding	11/21	.	XM_038589179.1:c.1243T>C	XP_038445107.1:p.Ser415Pro	1245	1243	415	S/P	Tca/Cca	.	.	1	.	SNV	.	.	.	.	.	.	.	.	XP_038445107
chrUn_JAAHUQ010001286v1	39705	T	C	1	C	missense_variant	MODERATE	.	LOC119878561	Transcript	XM_038589180	protein_coding	11/19	.	XM_038589180.1:c.1243T>C	XP_038445108.1:p.Ser415Pro	1245	1243	415	S/P	Tca/Cca	.	.	1	.	SNV	.	.	.	.	.	.	.	.	XP_038445108
chrUn_JAAHUQ010001286v1	39705	T	C	1	C	missense_variant	MODERATE	.	LOC119878561	Transcript	XM_038589181	protein_coding	6/15	.	XM_038589181.1:c.775T>C	XP_038445109.1:p.Ser259Pro	790	775	259	S/P	Tca/Cca	.	.	1	.	SNV	.	.	.	.	.	.	.	.	XP_038445109
chrUn_JAAHUQ010001286v1	39705	T	C	1	C	missense_variant	MODERATE	.	LOC119878561	Transcript	XM_038589183	protein_coding	11/19	.	XM_038589183.1:c.1243T>C	XP_038445111.1:p.Ser415Pro	1245	1243	415	S/P	Tca/Cca	.	.	1	.	SNV	.	.	.	.	.	.	.	.	XP_038445111
chrUn_JAAHUQ010001286v1	39705	T	C	1	C	missense_variant	MODERATE	.	LOC119878561	Transcript	XM_038589184	protein_coding	11/19	.	XM_038589184.1:c.1243T>C	XP_038445112.1:p.Ser415Pro	1245	1243	415	S/P	Tca/Cca	.	.	1	.	SNV	.	.	.	.	.	.	.	.	XP_038445112
chrUn_JAAHUQ010001286v1	39705	T	C	1	C	missense_variant	MODERATE	.	LOC119878561	Transcript	XM_038589185	protein_coding	11/18	.	XM_038589185.1:c.1243T>C	XP_038445113.1:p.Ser415Pro	1245	1243	415	S/P	Tca/Cca	.	.	1	.	SNV	.	.	.	.	.	.	.	.	XP_038445113
chrUn_JAAHUQ010001286v1	39705	T	C	1	C	missense_variant	MODERATE	.	LOC119878561	Transcript	XM_038589186	protein_coding	11/17	.	XM_038589186.1:c.1243T>C	XP_038445114.1:p.Ser415Pro	1245	1243	415	S/P	Tca/Cca	.	.	1	.	SNV	.	.	.	.	.	.	.	.	XP_038445114
chrUn_JAAHUQ010001286v1	39705	T	C	1	C	missense_variant	MODERATE	.	LOC119878561	Transcript	XM_038589187	protein_coding	11/16	.	XM_038589187.1:c.1243T>C	XP_038445115.1:p.Ser415Pro	1245	1243	415	S/P	Tca/Cca	.	.	1	.	SNV	.	.	.	.	.	.	.	.	XP_038445115
chrUn_JAAHUQ010001286v1	39988	A	T	2	T	missense_variant	MODERATE	.	LOC119878561	Transcript	XM_038589176	protein_coding	11/20	.	XM_038589176.1:c.1526A>T	XP_038445104.1:p.His509Leu	1528	1526	509	H/L	cAt/cTt	.	.	1	.	SNV	.	.	.	.	.	.	.	.	XP_038445104
chrUn_JAAHUQ010001286v1	39988	A	T	2	T	missense_variant	MODERATE	.	LOC119878561	Transcript	XM_038589177	protein_coding	11/20	.	XM_038589177.1:c.1526A>T	XP_038445105.1:p.His509Leu	1528	1526	509	H/L	cAt/cTt	.	.	1	.	SNV	.	.	.	.	.	.	.	.	XP_038445105
chrUn_JAAHUQ010001286v1	39988	A	T	2	T	missense_variant	MODERATE	.	LOC119878561	Transcript	XM_038589178	protein_coding	11/19	.	XM_038589178.1:c.1526A>T	XP_038445106.1:p.His509Leu	1528	1526	509	H/L	cAt/cTt	.	.	1	.	SNV	.	.	.	.	.	.	.	.	XP_038445106
chrUn_JAAHUQ010001286v1	39988	A	T	2	T	missense_variant	MODERATE	.	LOC119878561	Transcript	XM_038589179	protein_coding	11/21	.	XM_038589179.1:c.1526A>T	XP_038445107.1:p.His509Leu	1528	1526	509	H/L	cAt/cTt	.	.	1	.	SNV	.	.	.	.	.	.	.	.	XP_038445107
chrUn_JAAHUQ010001286v1	39988	A	T	2	T	missense_variant	MODERATE	.	LOC119878561	Transcript	XM_038589180	protein_coding	11/19	.	XM_038589180.1:c.1526A>T	XP_038445108.1:p.His509Leu	1528	1526	509	H/L	cAt/cTt	.	.	1	.	SNV	.	.	.	.	.	.	.	.	XP_038445108
chrUn_JAAHUQ010001286v1	39988	A	T	2	T	missense_variant	MODERATE	.	LOC119878561	Transcript	XM_038589181	protein_coding	6/15	.	XM_038589181.1:c.1058A>T	XP_038445109.1:p.His353Leu	1073	1058	353	H/L	cAt/cTt	.	.	1	.	SNV	.	.	.	.	.	.	.	.	XP_038445109
chrUn_JAAHUQ010001286v1	39988	A	T	2	T	missense_variant	MODERATE	.	LOC119878561	Transcript	XM_038589183	protein_coding	11/19	.	XM_038589183.1:c.1526A>T	XP_038445111.1:p.His509Leu	1528	1526	509	H/L	cAt/cTt	.	.	1	.	SNV	.	.	.	.	.	.	.	.	XP_038445111
chrUn_JAAHUQ010001286v1	39988	A	T	2	T	missense_variant	MODERATE	.	LOC119878561	Transcript	XM_038589184	protein_coding	11/19	.	XM_038589184.1:c.1526A>T	XP_038445112.1:p.His509Leu	1528	1526	509	H/L	cAt/cTt	.	.	1	.	SNV	.	.	.	.	.	.	.	.	XP_038445112
chrUn_JAAHUQ010001286v1	39988	A	T	2	T	missense_variant	MODERATE	.	LOC119878561	Transcript	XM_038589185	protein_coding	11/18	.	XM_038589185.1:c.1526A>T	XP_038445113.1:p.His509Leu	1528	1526	509	H/L	cAt/cTt	.	.	1	.	SNV	.	.	.	.	.	.	.	.	XP_038445113
chrUn_JAAHUQ010001286v1	39988	A	T	2	T	missense_variant	MODERATE	.	LOC119878561	Transcript	XM_038589186	protein_coding	11/17	.	XM_038589186.1:c.1526A>T	XP_038445114.1:p.His509Leu	1528	1526	509	H/L	cAt/cTt	.	.	1	.	SNV	.	.	.	.	.	.	.	.	XP_038445114
chrUn_JAAHUQ010001286v1	39988	A	T	2	T	missense_variant	MODERATE	.	LOC119878561	Transcript	XM_038589187	protein_coding	11/16	.	XM_038589187.1:c.1526A>T	XP_038445115.1:p.His509Leu	1528	1526	509	H/L	cAt/cTt	.	.	1	.	SNV	.	.	.	.	.	.	.	.	XP_038445115
chrUn_JAAHUQ010001286v1	40097	G	A	1	A	synonymous_variant	LOW	.	LOC119878561	Transcript	XM_038589176	protein_coding	11/20	.	XM_038589176.1:c.1635G>A	XP_038445104.1:p.Lys545%3D	1637	1635	545	K	aaG/aaA	.	.	1	.	SNV	.	.	.	.	.	.	.	.	XP_038445104
chrUn_JAAHUQ010001286v1	40097	G	A	1	A	synonymous_variant	LOW	.	LOC119878561	Transcript	XM_038589177	protein_coding	11/20	.	XM_038589177.1:c.1635G>A	XP_038445105.1:p.Lys545%3D	1637	1635	545	K	aaG/aaA	.	.	1	.	SNV	.	.	.	.	.	.	.	.	XP_038445105
chrUn_JAAHUQ010001286v1	40097	G	A	1	A	synonymous_variant	LOW	.	LOC119878561	Transcript	XM_038589178	protein_coding	11/19	.	XM_038589178.1:c.1635G>A	XP_038445106.1:p.Lys545%3D	1637	1635	545	K	aaG/aaA	.	.	1	.	SNV	.	.	.	.	.	.	.	.	XP_038445106
chrUn_JAAHUQ010001286v1	40097	G	A	1	A	synonymous_variant	LOW	.	LOC119878561	Transcript	XM_038589179	protein_coding	11/21	.	XM_038589179.1:c.1635G>A	XP_038445107.1:p.Lys545%3D	1637	1635	545	K	aaG/aaA	.	.	1	.	SNV	.	.	.	.	.	.	.	.	XP_038445107
chrUn_JAAHUQ010001286v1	40097	G	A	1	A	synonymous_variant	LOW	.	LOC119878561	Transcript	XM_038589180	protein_coding	11/19	.	XM_038589180.1:c.1635G>A	XP_038445108.1:p.Lys545%3D	1637	1635	545	K	aaG/aaA	.	.	1	.	SNV	.	.	.	.	.	.	.	.	XP_038445108
chrUn_JAAHUQ010001286v1	40097	G	A	1	A	synonymous_variant	LOW	.	LOC119878561	Transcript	XM_038589181	protein_coding	6/15	.	XM_038589181.1:c.1167G>A	XP_038445109.1:p.Lys389%3D	1182	1167	389	K	aaG/aaA	.	.	1	.	SNV	.	.	.	.	.	.	.	.	XP_038445109
chrUn_JAAHUQ010001286v1	40097	G	A	1	A	synonymous_variant	LOW	.	LOC119878561	Transcript	XM_038589183	protein_coding	11/19	.	XM_038589183.1:c.1635G>A	XP_038445111.1:p.Lys545%3D	1637	1635	545	K	aaG/aaA	.	.	1	.	SNV	.	.	.	.	.	.	.	.	XP_038445111
chrUn_JAAHUQ010001286v1	40097	G	A	1	A	synonymous_variant	LOW	.	LOC119878561	Transcript	XM_038589184	protein_coding	11/19	.	XM_038589184.1:c.1635G>A	XP_038445112.1:p.Lys545%3D	1637	1635	545	K	aaG/aaA	.	.	1	.	SNV	.	.	.	.	.	.	.	.	XP_038445112
chrUn_JAAHUQ010001286v1	40097	G	A	1	A	synonymous_variant	LOW	.	LOC119878561	Transcript	XM_038589185	protein_coding	11/18	.	XM_038589185.1:c.1635G>A	XP_038445113.1:p.Lys545%3D	1637	1635	545	K	aaG/aaA	.	.	1	.	SNV	.	.	.	.	.	.	.	.	XP_038445113
chrUn_JAAHUQ010001286v1	40097	G	A	1	A	synonymous_variant	LOW	.	LOC119878561	Transcript	XM_038589186	protein_coding	11/17	.	XM_038589186.1:c.1635G>A	XP_038445114.1:p.Lys545%3D	1637	1635	545	K	aaG/aaA	.	.	1	.	SNV	.	.	.	.	.	.	.	.	XP_038445114
chrUn_JAAHUQ010001286v1	40097	G	A	1	A	synonymous_variant	LOW	.	LOC119878561	Transcript	XM_038589187	protein_coding	11/16	.	XM_038589187.1:c.1635G>A	XP_038445115.1:p.Lys545%3D	1637	1635	545	K	aaG/aaA	.	.	1	.	SNV	.	.	.	.	.	.	.	.	XP_038445115
chrUn_JAAHUQ010001286v1	40245	T	C	1	C	missense_variant	MODERATE	.	LOC119878561	Transcript	XM_038589176	protein_coding	11/20	.	XM_038589176.1:c.1783T>C	XP_038445104.1:p.Phe595Leu	1785	1783	595	F/L	Ttt/Ctt	.	.	1	.	SNV	.	.	.	.	.	.	.	.	XP_038445104
chrUn_JAAHUQ010001286v1	40245	T	C	1	C	missense_variant	MODERATE	.	LOC119878561	Transcript	XM_038589177	protein_coding	11/20	.	XM_038589177.1:c.1783T>C	XP_038445105.1:p.Phe595Leu	1785	1783	595	F/L	Ttt/Ctt	.	.	1	.	SNV	.	.	.	.	.	.	.	.	XP_038445105
chrUn_JAAHUQ010001286v1	40245	T	C	1	C	missense_variant	MODERATE	.	LOC119878561	Transcript	XM_038589178	protein_coding	11/19	.	XM_038589178.1:c.1783T>C	XP_038445106.1:p.Phe595Leu	1785	1783	595	F/L	Ttt/Ctt	.	.	1	.	SNV	.	.	.	.	.	.	.	.	XP_038445106
chrUn_JAAHUQ010001286v1	40245	T	C	1	C	missense_variant	MODERATE	.	LOC119878561	Transcript	XM_038589179	protein_coding	11/21	.	XM_038589179.1:c.1783T>C	XP_038445107.1:p.Phe595Leu	1785	1783	595	F/L	Ttt/Ctt	.	.	1	.	SNV	.	.	.	.	.	.	.	.	XP_038445107
chrUn_JAAHUQ010001286v1	40245	T	C	1	C	missense_variant	MODERATE	.	LOC119878561	Transcript	XM_038589180	protein_coding	11/19	.	XM_038589180.1:c.1783T>C	XP_038445108.1:p.Phe595Leu	1785	1783	595	F/L	Ttt/Ctt	.	.	1	.	SNV	.	.	.	.	.	.	.	.	XP_038445108
chrUn_JAAHUQ010001286v1	40245	T	C	1	C	missense_variant	MODERATE	.	LOC119878561	Transcript	XM_038589181	protein_coding	6/15	.	XM_038589181.1:c.1315T>C	XP_038445109.1:p.Phe439Leu	1330	1315	439	F/L	Ttt/Ctt	.	.	1	.	SNV	.	.	.	.	.	.	.	.	XP_038445109
chrUn_JAAHUQ010001286v1	40245	T	C	1	C	missense_variant	MODERATE	.	LOC119878561	Transcript	XM_038589183	protein_coding	11/19	.	XM_038589183.1:c.1783T>C	XP_038445111.1:p.Phe595Leu	1785	1783	595	F/L	Ttt/Ctt	.	.	1	.	SNV	.	.	.	.	.	.	.	.	XP_038445111
chrUn_JAAHUQ010001286v1	40245	T	C	1	C	missense_variant	MODERATE	.	LOC119878561	Transcript	XM_038589184	protein_coding	11/19	.	XM_038589184.1:c.1783T>C	XP_038445112.1:p.Phe595Leu	1785	1783	595	F/L	Ttt/Ctt	.	.	1	.	SNV	.	.	.	.	.	.	.	.	XP_038445112
chrUn_JAAHUQ010001286v1	40245	T	C	1	C	missense_variant	MODERATE	.	LOC119878561	Transcript	XM_038589185	protein_coding	11/18	.	XM_038589185.1:c.1783T>C	XP_038445113.1:p.Phe595Leu	1785	1783	595	F/L	Ttt/Ctt	.	.	1	.	SNV	.	.	.	.	.	.	.	.	XP_038445113
chrUn_JAAHUQ010001286v1	40245	T	C	1	C	missense_variant	MODERATE	.	LOC119878561	Transcript	XM_038589186	protein_coding	11/17	.	XM_038589186.1:c.1783T>C	XP_038445114.1:p.Phe595Leu	1785	1783	595	F/L	Ttt/Ctt	.	.	1	.	SNV	.	.	.	.	.	.	.	.	XP_038445114
chrUn_JAAHUQ010001286v1	40245	T	C	1	C	missense_variant	MODERATE	.	LOC119878561	Transcript	XM_038589187	protein_coding	11/16	.	XM_038589187.1:c.1783T>C	XP_038445115.1:p.Phe595Leu	1785	1783	595	F/L	Ttt/Ctt	.	.	1	.	SNV	.	.	.	.	.	.	.	.	XP_038445115
chrUn_JAAHUQ010001286v1	42951	ATGCTGCTGC	A,ATGCTGC	1,1	-	inframe_deletion	MODERATE	.	LOC119878561	Transcript	XM_038589176	protein_coding	12/20	.	XM_038589176.1:c.1920_1928del	XP_038445104.1:p.Ala647_Ala649del	1922-1930	1920-1928	640-643	DAAA/D	gaTGCTGCTGCt/gat	.	.	1	.	sequence_alteration	.	.	.	.	.	.	.	.	XP_038445104
chrUn_JAAHUQ010001286v1	42951	ATGCTGCTGC	A,ATGCTGC	1,1	TGCTGC	inframe_deletion	MODERATE	.	LOC119878561	Transcript	XM_038589176	protein_coding	12/20	.	XM_038589176.1:c.1926_1928del	XP_038445104.1:p.Ala649del	1922-1930	1920-1928	640-643	DAAA/DAA	gaTGCTGCTGCt/gaTGCTGCt	.	.	1	.	sequence_alteration	.	.	.	.	.	.	.	.	XP_038445104
chrUn_JAAHUQ010001286v1	42951	ATGCTGCTGC	A,ATGCTGC	1,1	-	inframe_deletion	MODERATE	.	LOC119878561	Transcript	XM_038589177	protein_coding	12/20	.	XM_038589177.1:c.1920_1928del	XP_038445105.1:p.Ala647_Ala649del	1922-1930	1920-1928	640-643	DAAA/D	gaTGCTGCTGCt/gat	.	.	1	.	sequence_alteration	.	.	.	.	.	.	.	.	XP_038445105
chrUn_JAAHUQ010001286v1	42951	ATGCTGCTGC	A,ATGCTGC	1,1	TGCTGC	inframe_deletion	MODERATE	.	LOC119878561	Transcript	XM_038589177	protein_coding	12/20	.	XM_038589177.1:c.1926_1928del	XP_038445105.1:p.Ala649del	1922-1930	1920-1928	640-643	DAAA/DAA	gaTGCTGCTGCt/gaTGCTGCt	.	.	1	.	sequence_alteration	.	.	.	.	.	.	.	.	XP_038445105
chrUn_JAAHUQ010001286v1	42951	ATGCTGCTGC	A,ATGCTGC	1,1	-	inframe_deletion	MODERATE	.	LOC119878561	Transcript	XM_038589178	protein_coding	12/19	.	XM_038589178.1:c.1920_1928del	XP_038445106.1:p.Ala647_Ala649del	1922-1930	1920-1928	640-643	DAAA/D	gaTGCTGCTGCt/gat	.	.	1	.	sequence_alteration	.	.	.	.	.	.	.	.	XP_038445106
chrUn_JAAHUQ010001286v1	42951	ATGCTGCTGC	A,ATGCTGC	1,1	TGCTGC	inframe_deletion	MODERATE	.	LOC119878561	Transcript	XM_038589178	protein_coding	12/19	.	XM_038589178.1:c.1926_1928del	XP_038445106.1:p.Ala649del	1922-1930	1920-1928	640-643	DAAA/DAA	gaTGCTGCTGCt/gaTGCTGCt	.	.	1	.	sequence_alteration	.	.	.	.	.	.	.	.	XP_038445106
chrUn_JAAHUQ010001286v1	42951	ATGCTGCTGC	A,ATGCTGC	1,1	-	inframe_deletion	MODERATE	.	LOC119878561	Transcript	XM_038589179	protein_coding	12/21	.	XM_038589179.1:c.1920_1928del	XP_038445107.1:p.Ala647_Ala649del	1922-1930	1920-1928	640-643	DAAA/D	gaTGCTGCTGCt/gat	.	.	1	.	sequence_alteration	.	.	.	.	.	.	.	.	XP_038445107
chrUn_JAAHUQ010001286v1	42951	ATGCTGCTGC	A,ATGCTGC	1,1	TGCTGC	inframe_deletion	MODERATE	.	LOC119878561	Transcript	XM_038589179	protein_coding	12/21	.	XM_038589179.1:c.1926_1928del	XP_038445107.1:p.Ala649del	1922-1930	1920-1928	640-643	DAAA/DAA	gaTGCTGCTGCt/gaTGCTGCt	.	.	1	.	sequence_alteration	.	.	.	.	.	.	.	.	XP_038445107
chrUn_JAAHUQ010001286v1	42951	ATGCTGCTGC	A,ATGCTGC	1,1	-	inframe_deletion	MODERATE	.	LOC119878561	Transcript	XM_038589180	protein_coding	12/19	.	XM_038589180.1:c.1920_1928del	XP_038445108.1:p.Ala647_Ala649del	1922-1930	1920-1928	640-643	DAAA/D	gaTGCTGCTGCt/gat	.	.	1	.	sequence_alteration	.	.	.	.	.	.	.	.	XP_038445108
chrUn_JAAHUQ010001286v1	42951	ATGCTGCTGC	A,ATGCTGC	1,1	TGCTGC	inframe_deletion	MODERATE	.	LOC119878561	Transcript	XM_038589180	protein_coding	12/19	.	XM_038589180.1:c.1926_1928del	XP_038445108.1:p.Ala649del	1922-1930	1920-1928	640-643	DAAA/DAA	gaTGCTGCTGCt/gaTGCTGCt	.	.	1	.	sequence_alteration	.	.	.	.	.	.	.	.	XP_038445108
chrUn_JAAHUQ010001286v1	42951	ATGCTGCTGC	A,ATGCTGC	1,1	-	inframe_deletion	MODERATE	.	LOC119878561	Transcript	XM_038589181	protein_coding	7/15	.	XM_038589181.1:c.1452_1460del	XP_038445109.1:p.Ala491_Ala493del	1467-1475	1452-1460	484-487	DAAA/D	gaTGCTGCTGCt/gat	.	.	1	.	sequence_alteration	.	.	.	.	.	.	.	.	XP_038445109
chrUn_JAAHUQ010001286v1	42951	ATGCTGCTGC	A,ATGCTGC	1,1	TGCTGC	inframe_deletion	MODERATE	.	LOC119878561	Transcript	XM_038589181	protein_coding	7/15	.	XM_038589181.1:c.1458_1460del	XP_038445109.1:p.Ala493del	1467-1475	1452-1460	484-487	DAAA/DAA	gaTGCTGCTGCt/gaTGCTGCt	.	.	1	.	sequence_alteration	.	.	.	.	.	.	.	.	XP_038445109
chrUn_JAAHUQ010001286v1	42951	ATGCTGCTGC	A,ATGCTGC	1,1	-	inframe_deletion	MODERATE	.	LOC119878561	Transcript	XM_038589183	protein_coding	12/19	.	XM_038589183.1:c.1920_1928del	XP_038445111.1:p.Ala647_Ala649del	1922-1930	1920-1928	640-643	DAAA/D	gaTGCTGCTGCt/gat	.	.	1	.	sequence_alteration	.	.	.	.	.	.	.	.	XP_038445111
chrUn_JAAHUQ010001286v1	42951	ATGCTGCTGC	A,ATGCTGC	1,1	TGCTGC	inframe_deletion	MODERATE	.	LOC119878561	Transcript	XM_038589183	protein_coding	12/19	.	XM_038589183.1:c.1926_1928del	XP_038445111.1:p.Ala649del	1922-1930	1920-1928	640-643	DAAA/DAA	gaTGCTGCTGCt/gaTGCTGCt	.	.	1	.	sequence_alteration	.	.	.	.	.	.	.	.	XP_038445111
chrUn_JAAHUQ010001286v1	42951	ATGCTGCTGC	A,ATGCTGC	1,1	-	inframe_deletion	MODERATE	.	LOC119878561	Transcript	XM_038589184	protein_coding	12/19	.	XM_038589184.1:c.1920_1928del	XP_038445112.1:p.Ala647_Ala649del	1922-1930	1920-1928	640-643	DAAA/D	gaTGCTGCTGCt/gat	.	.	1	.	sequence_alteration	.	.	.	.	.	.	.	.	XP_038445112
chrUn_JAAHUQ010001286v1	42951	ATGCTGCTGC	A,ATGCTGC	1,1	TGCTGC	inframe_deletion	MODERATE	.	LOC119878561	Transcript	XM_038589184	protein_coding	12/19	.	XM_038589184.1:c.1926_1928del	XP_038445112.1:p.Ala649del	1922-1930	1920-1928	640-643	DAAA/DAA	gaTGCTGCTGCt/gaTGCTGCt	.	.	1	.	sequence_alteration	.	.	.	.	.	.	.	.	XP_038445112
chrUn_JAAHUQ010001286v1	42951	ATGCTGCTGC	A,ATGCTGC	1,1	-	inframe_deletion	MODERATE	.	LOC119878561	Transcript	XM_038589185	protein_coding	12/18	.	XM_038589185.1:c.1920_1928del	XP_038445113.1:p.Ala647_Ala649del	1922-1930	1920-1928	640-643	DAAA/D	gaTGCTGCTGCt/gat	.	.	1	.	sequence_alteration	.	.	.	.	.	.	.	.	XP_038445113
chrUn_JAAHUQ010001286v1	42951	ATGCTGCTGC	A,ATGCTGC	1,1	TGCTGC	inframe_deletion	MODERATE	.	LOC119878561	Transcript	XM_038589185	protein_coding	12/18	.	XM_038589185.1:c.1926_1928del	XP_038445113.1:p.Ala649del	1922-1930	1920-1928	640-643	DAAA/DAA	gaTGCTGCTGCt/gaTGCTGCt	.	.	1	.	sequence_alteration	.	.	.	.	.	.	.	.	XP_038445113
chrUn_JAAHUQ010001286v1	42951	ATGCTGCTGC	A,ATGCTGC	1,1	-	inframe_deletion	MODERATE	.	LOC119878561	Transcript	XM_038589186	protein_coding	12/17	.	XM_038589186.1:c.1920_1928del	XP_038445114.1:p.Ala647_Ala649del	1922-1930	1920-1928	640-643	DAAA/D	gaTGCTGCTGCt/gat	.	.	1	.	sequence_alteration	.	.	.	.	.	.	.	.	XP_038445114
chrUn_JAAHUQ010001286v1	42951	ATGCTGCTGC	A,ATGCTGC	1,1	TGCTGC	inframe_deletion	MODERATE	.	LOC119878561	Transcript	XM_038589186	protein_coding	12/17	.	XM_038589186.1:c.1926_1928del	XP_038445114.1:p.Ala649del	1922-1930	1920-1928	640-643	DAAA/DAA	gaTGCTGCTGCt/gaTGCTGCt	.	.	1	.	sequence_alteration	.	.	.	.	.	.	.	.	XP_038445114
chrUn_JAAHUQ010001286v1	42951	ATGCTGCTGC	A,ATGCTGC	1,1	-	inframe_deletion	MODERATE	.	LOC119878561	Transcript	XM_038589187	protein_coding	12/16	.	XM_038589187.1:c.1920_1928del	XP_038445115.1:p.Ala647_Ala649del	1922-1930	1920-1928	640-643	DAAA/D	gaTGCTGCTGCt/gat	.	.	1	.	sequence_alteration	.	.	.	.	.	.	.	.	XP_038445115
chrUn_JAAHUQ010001286v1	42951	ATGCTGCTGC	A,ATGCTGC	1,1	TGCTGC	inframe_deletion	MODERATE	.	LOC119878561	Transcript	XM_038589187	protein_coding	12/16	.	XM_038589187.1:c.1926_1928del	XP_038445115.1:p.Ala649del	1922-1930	1920-1928	640-643	DAAA/DAA	gaTGCTGCTGCt/gaTGCTGCt	.	.	1	.	sequence_alteration	.	.	.	.	.	.	.	.	XP_038445115
chrUn_JAAHUQ010001286v1	43005	T	TTGCTGC	1	TGCTGC	inframe_insertion	MODERATE	.	LOC119878561	Transcript	XM_038589176	protein_coding	12/20	.	XM_038589176.1:c.1996_2001dup	XP_038445104.1:p.Ala666_Ala667dup	1975-1976	1973-1974	658	V/VAA	gtt/gtTGCTGCt	.	.	1	.	insertion	.	.	.	.	.	.	.	.	XP_038445104
chrUn_JAAHUQ010001286v1	43005	T	TTGCTGC	1	TGCTGC	inframe_insertion	MODERATE	.	LOC119878561	Transcript	XM_038589177	protein_coding	12/20	.	XM_038589177.1:c.1996_2001dup	XP_038445105.1:p.Ala666_Ala667dup	1975-1976	1973-1974	658	V/VAA	gtt/gtTGCTGCt	.	.	1	.	insertion	.	.	.	.	.	.	.	.	XP_038445105
chrUn_JAAHUQ010001286v1	43005	T	TTGCTGC	1	TGCTGC	inframe_insertion	MODERATE	.	LOC119878561	Transcript	XM_038589178	protein_coding	12/19	.	XM_038589178.1:c.1996_2001dup	XP_038445106.1:p.Ala666_Ala667dup	1975-1976	1973-1974	658	V/VAA	gtt/gtTGCTGCt	.	.	1	.	insertion	.	.	.	.	.	.	.	.	XP_038445106
chrUn_JAAHUQ010001286v1	43005	T	TTGCTGC	1	TGCTGC	inframe_insertion	MODERATE	.	LOC119878561	Transcript	XM_038589179	protein_coding	12/21	.	XM_038589179.1:c.1996_2001dup	XP_038445107.1:p.Ala666_Ala667dup	1975-1976	1973-1974	658	V/VAA	gtt/gtTGCTGCt	.	.	1	.	insertion	.	.	.	.	.	.	.	.	XP_038445107
chrUn_JAAHUQ010001286v1	43005	T	TTGCTGC	1	TGCTGC	inframe_insertion	MODERATE	.	LOC119878561	Transcript	XM_038589180	protein_coding	12/19	.	XM_038589180.1:c.1996_2001dup	XP_038445108.1:p.Ala666_Ala667dup	1975-1976	1973-1974	658	V/VAA	gtt/gtTGCTGCt	.	.	1	.	insertion	.	.	.	.	.	.	.	.	XP_038445108
chrUn_JAAHUQ010001286v1	43005	T	TTGCTGC	1	TGCTGC	inframe_insertion	MODERATE	.	LOC119878561	Transcript	XM_038589181	protein_coding	7/15	.	XM_038589181.1:c.1528_1533dup	XP_038445109.1:p.Ala510_Ala511dup	1520-1521	1505-1506	502	V/VAA	gtt/gtTGCTGCt	.	.	1	.	insertion	.	.	.	.	.	.	.	.	XP_038445109
chrUn_JAAHUQ010001286v1	43005	T	TTGCTGC	1	TGCTGC	inframe_insertion	MODERATE	.	LOC119878561	Transcript	XM_038589183	protein_coding	12/19	.	XM_038589183.1:c.1996_2001dup	XP_038445111.1:p.Ala666_Ala667dup	1975-1976	1973-1974	658	V/VAA	gtt/gtTGCTGCt	.	.	1	.	insertion	.	.	.	.	.	.	.	.	XP_038445111
chrUn_JAAHUQ010001286v1	43005	T	TTGCTGC	1	TGCTGC	inframe_insertion	MODERATE	.	LOC119878561	Transcript	XM_038589184	protein_coding	12/19	.	XM_038589184.1:c.1996_2001dup	XP_038445112.1:p.Ala666_Ala667dup	1975-1976	1973-1974	658	V/VAA	gtt/gtTGCTGCt	.	.	1	.	insertion	.	.	.	.	.	.	.	.	XP_038445112
chrUn_JAAHUQ010001286v1	43005	T	TTGCTGC	1	TGCTGC	inframe_insertion	MODERATE	.	LOC119878561	Transcript	XM_038589185	protein_coding	12/18	.	XM_038589185.1:c.1996_2001dup	XP_038445113.1:p.Ala666_Ala667dup	1975-1976	1973-1974	658	V/VAA	gtt/gtTGCTGCt	.	.	1	.	insertion	.	.	.	.	.	.	.	.	XP_038445113
chrUn_JAAHUQ010001286v1	43005	T	TTGCTGC	1	TGCTGC	inframe_insertion	MODERATE	.	LOC119878561	Transcript	XM_038589186	protein_coding	12/17	.	XM_038589186.1:c.1996_2001dup	XP_038445114.1:p.Ala666_Ala667dup	1975-1976	1973-1974	658	V/VAA	gtt/gtTGCTGCt	.	.	1	.	insertion	.	.	.	.	.	.	.	.	XP_038445114
chrUn_JAAHUQ010001286v1	43005	T	TTGCTGC	1	TGCTGC	inframe_insertion	MODERATE	.	LOC119878561	Transcript	XM_038589187	protein_coding	12/16	.	XM_038589187.1:c.1996_2001dup	XP_038445115.1:p.Ala666_Ala667dup	1975-1976	1973-1974	658	V/VAA	gtt/gtTGCTGCt	.	.	1	.	insertion	.	.	.	.	.	.	.	.	XP_038445115
chrUn_JAAHUQ010001291v1	52191	T	A	2	A	synonymous_variant	LOW	.	OR4A40	Transcript	NM_001389174	protein_coding	1/2	.	NM_001389174.1:c.201A>T	NP_001376103.1:p.Val67%3D	201	201	67	V	gtA/gtT	.	.	-1	.	SNV	.	.	.	.	.	.	.	.	NP_001376103
chrUn_JAAHUQ010001291v1	52192	A	T	2	T	missense_variant	MODERATE	.	OR4A40	Transcript	NM_001389174	protein_coding	1/2	.	NM_001389174.1:c.200T>A	NP_001376103.1:p.Val67Glu	200	200	67	V/E	gTa/gAa	.	.	-1	.	SNV	.	.	.	.	.	.	.	.	NP_001376103
chrUn_JAAHUQ010001372v1	9335	A	G	1	G	missense_variant	MODERATE	.	LOC119878651	Transcript	XM_038589241	protein_coding	1/1	.	XM_038589241.1:c.92T>C	XP_038445169.1:p.Phe31Ser	140	92	31	F/S	tTc/tCc	.	.	-1	.	SNV	.	.	.	.	.	.	.	.	XP_038445169
chrUn_JAAHUQ010001376v1	27720	G	C	1	C	missense_variant	MODERATE	.	LOC119878654	Transcript	XM_038589243	protein_coding	1/1	.	XM_038589243.1:c.4G>C	XP_038445171.1:p.Glu2Gln	4	4	2	E/Q	Gag/Cag	.	.	1	.	SNV	.	.	.	.	.	.	.	.	XP_038445171
chrUn_JAAHUQ010001376v1	27799	G	A	1	A	missense_variant	MODERATE	.	LOC119878654	Transcript	XM_038589243	protein_coding	1/1	.	XM_038589243.1:c.83G>A	XP_038445171.1:p.Gly28Asp	83	83	28	G/D	gGc/gAc	.	.	1	.	SNV	.	.	.	.	.	.	.	.	XP_038445171
chrUn_JAAHUQ010001376v1	27891	G	A	1	A	missense_variant	MODERATE	.	LOC119878654	Transcript	XM_038589243	protein_coding	1/1	.	XM_038589243.1:c.175G>A	XP_038445171.1:p.Ala59Thr	175	175	59	A/T	Gca/Aca	.	.	1	.	SNV	.	.	.	.	.	.	.	.	XP_038445171
chrUn_JAAHUQ010001383v1	53980	A	C	1	C	splice_region_variant&intron_variant&non_coding_transcript_variant	LOW	.	LOC119878663	Transcript	XR_005387055	lncRNA	.	3/3	XR_005387055.1:n.290-5T>G	.	.	.	.	.	.	.	.	-1	.	SNV	.	.	.	.	.	.	.	.	.
chrUn_JAAHUQ010001399v1	23408	G	A	1	A	missense_variant	MODERATE	.	LOC119878672	Transcript	XM_038589260	protein_coding	1/1	.	XM_038589260.1:c.184C>T	XP_038445188.1:p.Arg62Cys	199	184	62	R/C	Cgc/Tgc	.	.	-1	.	SNV	.	.	.	.	.	.	.	.	XP_038445188
chrUn_JAAHUQ010001399v1	23567	A	G	1	G	missense_variant	MODERATE	.	LOC119878672	Transcript	XM_038589260	protein_coding	1/1	.	XM_038589260.1:c.25T>C	XP_038445188.1:p.Ser9Pro	40	25	9	S/P	Tcc/Ccc	.	.	-1	.	SNV	.	.	.	.	.	.	.	.	XP_038445188
chrUn_JAAHUQ010001437v1	615	G	T	2	T	splice_region_variant&intron_variant	LOW	.	LOC119878687	Transcript	XM_038589273	protein_coding	.	3/3	XM_038589273.1:c.244+4C>A	.	.	.	.	.	.	.	.	-1	.	SNV	.	.	.	.	.	.	.	.	XP_038445201
chrUn_JAAHUQ010001437v1	615	G	T	2	T	splice_region_variant&intron_variant	LOW	.	LOC119878687	Transcript	XM_038589274	protein_coding	.	3/3	XM_038589274.1:c.244+4C>A	.	.	.	.	.	.	.	.	-1	.	SNV	.	.	.	.	.	.	.	.	XP_038445202
chrUn_JAAHUQ010001452v1	58111	CA	C	1	-	frameshift_variant	HIGH	.	LOC119878700	Transcript	XM_038589288	protein_coding	1/2	.	XM_038589288.1:c.793del	XP_038445216.1:p.Cys265ValfsTer14	876	793	265	C/X	Tgt/gt	.	.	-1	.	deletion	.	.	.	.	.	.	.	.	XP_038445216
chrUn_JAAHUQ010001452v1	58350	C	T	1	T	synonymous_variant	LOW	.	LOC119878700	Transcript	XM_038589288	protein_coding	1/2	.	XM_038589288.1:c.555G>A	XP_038445216.1:p.Ala185%3D	638	555	185	A	gcG/gcA	.	.	-1	.	SNV	.	.	.	.	.	.	.	.	XP_038445216
chrUn_JAAHUQ010001471v1	16324	C	T	1	T	missense_variant	MODERATE	.	LOC119878719	Transcript	XM_038589293	protein_coding	1/1	.	XM_038589293.1:c.11C>T	XP_038445221.1:p.Ala4Val	11	11	4	A/V	gCc/gTc	.	.	1	.	SNV	.	.	.	.	.	.	.	.	XP_038445221
chrUn_JAAHUQ010001471v1	16344	G	A	1	A	missense_variant	MODERATE	.	LOC119878719	Transcript	XM_038589293	protein_coding	1/1	.	XM_038589293.1:c.31G>A	XP_038445221.1:p.Glu11Lys	31	31	11	E/K	Gag/Aag	.	.	1	.	SNV	.	.	.	.	.	.	.	.	XP_038445221
chrUn_JAAHUQ010001471v1	16435	C	G	1	G	missense_variant	MODERATE	.	LOC119878719	Transcript	XM_038589293	protein_coding	1/1	.	XM_038589293.1:c.122C>G	XP_038445221.1:p.Thr41Arg	122	122	41	T/R	aCg/aGg	.	.	1	.	SNV	.	.	.	.	.	.	.	.	XP_038445221
chrUn_JAAHUQ010001471v1	16437	A	G	1	G	missense_variant	MODERATE	.	LOC119878719	Transcript	XM_038589293	protein_coding	1/1	.	XM_038589293.1:c.124A>G	XP_038445221.1:p.Thr42Ala	124	124	42	T/A	Aca/Gca	.	.	1	.	SNV	.	.	.	.	.	.	.	.	XP_038445221
chrUn_JAAHUQ010001471v1	16438	C	G	1	G	missense_variant	MODERATE	.	LOC119878719	Transcript	XM_038589293	protein_coding	1/1	.	XM_038589293.1:c.125C>G	XP_038445221.1:p.Thr42Arg	125	125	42	T/R	aCa/aGa	.	.	1	.	SNV	.	.	.	.	.	.	.	.	XP_038445221
chrUn_JAAHUQ010001471v1	16442	C	T	1	T	synonymous_variant	LOW	.	LOC119878719	Transcript	XM_038589293	protein_coding	1/1	.	XM_038589293.1:c.129C>T	XP_038445221.1:p.Ser43%3D	129	129	43	S	tcC/tcT	.	.	1	.	SNV	.	.	.	.	.	.	.	.	XP_038445221
chrUn_JAAHUQ010001471v1	16478	G	A	1	A	synonymous_variant	LOW	.	LOC119878719	Transcript	XM_038589293	protein_coding	1/1	.	XM_038589293.1:c.165G>A	XP_038445221.1:p.Pro55%3D	165	165	55	P	ccG/ccA	.	.	1	.	SNV	.	.	.	.	.	.	.	.	XP_038445221
chrUn_JAAHUQ010001471v1	16514	G	A	1	A	synonymous_variant	LOW	.	LOC119878719	Transcript	XM_038589293	protein_coding	1/1	.	XM_038589293.1:c.201G>A	XP_038445221.1:p.Lys67%3D	201	201	67	K	aaG/aaA	.	.	1	.	SNV	.	.	.	.	.	.	.	.	XP_038445221
chrUn_JAAHUQ010001471v1	16541	C	T	1	T	synonymous_variant	LOW	.	LOC119878719	Transcript	XM_038589293	protein_coding	1/1	.	XM_038589293.1:c.228C>T	XP_038445221.1:p.Ser76%3D	228	228	76	S	tcC/tcT	.	.	1	.	SNV	.	.	.	.	.	.	.	.	XP_038445221
chrUn_JAAHUQ010001471v1	17566	A	T	1	T	missense_variant	MODERATE	.	LOC119878719	Transcript	XM_038589293	protein_coding	1/1	.	XM_038589293.1:c.1253A>T	XP_038445221.1:p.His418Leu	1253	1253	418	H/L	cAt/cTt	.	.	1	.	SNV	.	.	.	.	.	.	.	.	XP_038445221
chrUn_JAAHUQ010001471v1	17572	A	C	1	C	missense_variant	MODERATE	.	LOC119878719	Transcript	XM_038589293	protein_coding	1/1	.	XM_038589293.1:c.1259A>C	XP_038445221.1:p.Glu420Ala	1259	1259	420	E/A	gAg/gCg	.	.	1	.	SNV	.	.	.	.	.	.	.	.	XP_038445221
chrUn_JAAHUQ010001485v1	32283	A	C	2	C	missense_variant	MODERATE	.	LOC119878727	Transcript	XM_038589294	protein_coding	5/5	.	XM_038589294.1:c.94T>G	XP_038445222.1:p.Ser32Ala	1862	94	32	S/A	Tct/Gct	.	.	-1	.	SNV	.	.	.	.	.	.	.	.	XP_038445222
chrUn_JAAHUQ010001485v1	32283	A	C	2	C	missense_variant	MODERATE	.	LOC119878727	Transcript	XM_038589295	protein_coding	4/4	.	XM_038589295.1:c.94T>G	XP_038445223.1:p.Ser32Ala	2264	94	32	S/A	Tct/Gct	.	.	-1	.	SNV	.	.	.	.	.	.	.	.	XP_038445223
chrUn_JAAHUQ010001485v1	32283	A	C	2	C	missense_variant	MODERATE	.	LOC119878727	Transcript	XM_038589296	protein_coding	5/5	.	XM_038589296.1:c.94T>G	XP_038445224.1:p.Ser32Ala	2624	94	32	S/A	Tct/Gct	.	.	-1	.	SNV	.	.	.	.	.	.	.	.	XP_038445224
chrUn_JAAHUQ010001485v1	32283	A	C	2	C	missense_variant	MODERATE	.	LOC119878727	Transcript	XM_038589297	protein_coding	4/4	.	XM_038589297.1:c.94T>G	XP_038445225.1:p.Ser32Ala	2548	94	32	S/A	Tct/Gct	.	.	-1	.	SNV	.	.	.	.	.	.	.	.	XP_038445225
chrUn_JAAHUQ010001485v1	32283	A	C	2	C	missense_variant	MODERATE	.	LOC119878727	Transcript	XM_038589298	protein_coding	3/3	.	XM_038589298.1:c.94T>G	XP_038445226.1:p.Ser32Ala	2503	94	32	S/A	Tct/Gct	.	.	-1	.	SNV	.	.	.	.	.	.	.	.	XP_038445226
chrUn_JAAHUQ010001485v1	32283	A	C	2	C	missense_variant	MODERATE	.	LOC119878727	Transcript	XM_038589299	protein_coding	3/3	.	XM_038589299.1:c.94T>G	XP_038445227.1:p.Ser32Ala	2519	94	32	S/A	Tct/Gct	.	.	-1	.	SNV	.	.	.	.	.	.	.	.	XP_038445227
chrUn_JAAHUQ010001491v1	10978	C	T	1	T	splice_region_variant&intron_variant	LOW	.	LOC119878733	Transcript	XM_038589305	protein_coding	.	1/1	XM_038589305.1:c.-89+7C>T	.	.	.	.	.	.	.	.	1	.	SNV	.	.	.	.	.	.	.	.	XP_038445233
chrUn_JAAHUQ010001497v1	34460	G	GAGC	1	AGC	inframe_insertion	MODERATE	.	LOC119878739	Transcript	XM_038589310	protein_coding	7/13	.	XM_038589310.1:c.610_612dup	XP_038445238.1:p.Ala204dup	669-670	612-613	204-205	-/A	-/GCT	.	.	-1	.	insertion	.	.	.	.	.	.	.	.	XP_038445238
chrUn_JAAHUQ010001497v1	34460	G	GAGC	1	AGC	inframe_insertion	MODERATE	.	LOC119878739	Transcript	XM_038589311	protein_coding	7/13	.	XM_038589311.1:c.607_609dup	XP_038445239.1:p.Ala203dup	624-625	609-610	203-204	-/A	-/GCT	.	.	-1	.	insertion	.	.	.	.	.	.	.	.	XP_038445239
chrUn_JAAHUQ010001497v1	34460	G	GAGC	1	AGC	inframe_insertion	MODERATE	.	LOC119878739	Transcript	XM_038589312	protein_coding	7/14	.	XM_038589312.1:c.610_612dup	XP_038445240.1:p.Ala204dup	669-670	612-613	204-205	-/A	-/GCT	.	.	-1	.	insertion	.	.	.	.	.	.	.	.	XP_038445240
chrUn_JAAHUQ010001497v1	34460	G	GAGC	1	AGC	inframe_insertion	MODERATE	.	LOC119878739	Transcript	XM_038589313	protein_coding	7/12	.	XM_038589313.1:c.610_612dup	XP_038445241.1:p.Ala204dup	668-669	612-613	204-205	-/A	-/GCT	.	.	-1	.	insertion	.	.	.	.	.	.	.	.	XP_038445241
chrUn_JAAHUQ010001518v1	35547	A	G	1	G	synonymous_variant	LOW	.	LOC119878766	Transcript	XM_038589351	protein_coding	1/1	.	XM_038589351.1:c.6915T>C	XP_038445279.1:p.Asp2305%3D	6973	6915	2305	D	gaT/gaC	.	.	-1	.	SNV	.	.	.	.	.	.	.	.	XP_038445279
chrUn_JAAHUQ010001518v1	37986	A	G	1	G	synonymous_variant	LOW	.	LOC119878766	Transcript	XM_038589351	protein_coding	1/1	.	XM_038589351.1:c.4476T>C	XP_038445279.1:p.Thr1492%3D	4534	4476	1492	T	acT/acC	.	.	-1	.	SNV	.	.	.	.	.	.	.	.	XP_038445279
chrUn_JAAHUQ010001521v1	32853	A	G	2	G	splice_region_variant&intron_variant	LOW	.	LOC119878767	Transcript	XM_038589352	protein_coding	.	6/7	XM_038589352.1:c.1073-4A>G	.	.	.	.	.	.	.	.	1	.	SNV	.	.	.	.	.	.	.	.	XP_038445280
chrUn_JAAHUQ010001551v1	31725	T	C	2	C	missense_variant	MODERATE	.	LOC119878788	Transcript	XM_038589359	protein_coding	8/12	.	XM_038589359.1:c.860A>G	XP_038445287.1:p.His287Arg	907	860	287	H/R	cAt/cGt	.	.	-1	.	SNV	.	.	.	.	.	.	.	.	XP_038445287
chrUn_JAAHUQ010001551v1	31725	T	C	2	C	missense_variant	MODERATE	.	LOC119878788	Transcript	XM_038589360	protein_coding	7/11	.	XM_038589360.1:c.806A>G	XP_038445288.1:p.His269Arg	853	806	269	H/R	cAt/cGt	.	.	-1	.	SNV	.	.	.	.	.	.	.	.	XP_038445288
chrUn_JAAHUQ010001551v1	31725	T	C	2	C	missense_variant	MODERATE	.	LOC119878788	Transcript	XM_038589361	protein_coding	9/13	.	XM_038589361.1:c.806A>G	XP_038445289.1:p.His269Arg	1003	806	269	H/R	cAt/cGt	.	.	-1	.	SNV	.	.	.	.	.	.	.	.	XP_038445289
chrUn_JAAHUQ010001568v1	18570	T	G	1	G	splice_region_variant&synonymous_variant	LOW	.	LOC119868911	Transcript	XM_038589374	protein_coding	8/12	.	XM_038589374.1:c.4251A>C	XP_038445302.1:p.Pro1417%3D	4460	4251	1417	P	ccA/ccC	.	.	-1	.	SNV	.	.	.	.	.	.	.	.	XP_038445302
chrUn_JAAHUQ010001568v1	18972	C	T	1	T	splice_region_variant&synonymous_variant	LOW	.	LOC119868911	Transcript	XM_038589374	protein_coding	7/12	.	XM_038589374.1:c.4248G>A	XP_038445302.1:p.Glu1416%3D	4457	4248	1416	E	gaG/gaA	.	.	-1	.	SNV	.	.	.	.	.	.	.	.	XP_038445302
chrUn_JAAHUQ010001568v1	18980	A	C	1	C	missense_variant	MODERATE	.	LOC119868911	Transcript	XM_038589374	protein_coding	7/12	.	XM_038589374.1:c.4240T>G	XP_038445302.1:p.Ser1414Ala	4449	4240	1414	S/A	Tca/Gca	.	.	-1	.	SNV	.	.	.	.	.	.	.	.	XP_038445302
chrUn_JAAHUQ010001568v1	19208	T	C	1	C	missense_variant	MODERATE	.	LOC119868911	Transcript	XM_038589374	protein_coding	7/12	.	XM_038589374.1:c.4012A>G	XP_038445302.1:p.Arg1338Gly	4221	4012	1338	R/G	Aga/Gga	.	.	-1	.	SNV	.	.	.	.	.	.	.	.	XP_038445302
chrUn_JAAHUQ010001623v1	56954	C	A	2	A	splice_region_variant&intron_variant	LOW	.	LOC119878846	Transcript	XM_038589408	protein_coding	.	6/6	XM_038589408.1:c.697+7C>A	.	.	.	.	.	.	.	.	1	.	SNV	.	.	.	.	.	.	.	.	XP_038445336
chrUn_JAAHUQ010001633v1	18206	A	C	1	C	splice_region_variant&intron_variant	LOW	.	LOC119878849	Transcript	XM_038589409	protein_coding	.	4/7	XM_038589409.1:c.650+6T>G	.	.	.	.	.	.	.	.	-1	.	SNV	.	.	.	.	.	.	.	.	XP_038445337
chrUn_JAAHUQ010001720v1	39794	T	TA	1	A	splice_region_variant&intron_variant&non_coding_transcript_variant	LOW	.	LOC119878907	Transcript	XR_005387229	lncRNA	.	2/2	XR_005387229.1:n.216-8dup	.	.	.	.	.	.	.	.	-1	.	insertion	.	.	.	.	.	.	.	.	.
chrUn_JAAHUQ010001720v1	55161	C	G	1	G	splice_region_variant&intron_variant&non_coding_transcript_variant	LOW	.	LOC119878907	Transcript	XR_005387229	lncRNA	.	1/2	XR_005387229.1:n.68-4G>C	.	.	.	.	.	.	.	.	-1	.	SNV	.	.	.	.	.	.	.	.	.
chrUn_JAAHUQ010001751v1	18278	A	C	1	C	missense_variant	MODERATE	.	LOC119878915	Transcript	XM_038589453	protein_coding	1/1	.	XM_038589453.1:c.1575T>G	XP_038445381.1:p.Ser525Arg	1575	1575	525	S/R	agT/agG	.	.	-1	.	SNV	.	.	.	.	.	.	.	.	XP_038445381
chrUn_JAAHUQ010001751v1	18380	C	T	1	T	synonymous_variant	LOW	.	LOC119878915	Transcript	XM_038589453	protein_coding	1/1	.	XM_038589453.1:c.1473G>A	XP_038445381.1:p.Ala491%3D	1473	1473	491	A	gcG/gcA	.	.	-1	.	SNV	.	.	.	.	.	.	.	.	XP_038445381
chrUn_JAAHUQ010001751v1	18500	A	G	1	G	synonymous_variant	LOW	.	LOC119878915	Transcript	XM_038589453	protein_coding	1/1	.	XM_038589453.1:c.1353T>C	XP_038445381.1:p.Leu451%3D	1353	1353	451	L	ctT/ctC	.	.	-1	.	SNV	.	.	.	.	.	.	.	.	XP_038445381
chrUn_JAAHUQ010001751v1	18594	T	G	1	G	missense_variant	MODERATE	.	LOC119878915	Transcript	XM_038589453	protein_coding	1/1	.	XM_038589453.1:c.1259A>C	XP_038445381.1:p.Glu420Ala	1259	1259	420	E/A	gAg/gCg	.	.	-1	.	SNV	.	.	.	.	.	.	.	.	XP_038445381
chrUn_JAAHUQ010001751v1	18688	C	T	2	T	missense_variant	MODERATE	.	LOC119878915	Transcript	XM_038589453	protein_coding	1/1	.	XM_038589453.1:c.1165G>A	XP_038445381.1:p.Glu389Lys	1165	1165	389	E/K	Gaa/Aaa	.	.	-1	.	SNV	.	.	.	.	.	.	.	.	XP_038445381
chrUn_JAAHUQ010001751v1	18764	C	A	1	A	synonymous_variant	LOW	.	LOC119878915	Transcript	XM_038589453	protein_coding	1/1	.	XM_038589453.1:c.1089G>T	XP_038445381.1:p.Ala363%3D	1089	1089	363	A	gcG/gcT	.	.	-1	.	SNV	.	.	.	.	.	.	.	.	XP_038445381
chrUn_JAAHUQ010001751v1	19689	G	T	1	T	missense_variant	MODERATE	.	LOC119878915	Transcript	XM_038589453	protein_coding	1/1	.	XM_038589453.1:c.164C>A	XP_038445381.1:p.Pro55Gln	164	164	55	P/Q	cCg/cAg	.	.	-1	.	SNV	.	.	.	.	.	.	.	.	XP_038445381
chrUn_JAAHUQ010001751v1	19785	T	C	1	C	missense_variant	MODERATE	.	LOC119878915	Transcript	XM_038589453	protein_coding	1/1	.	XM_038589453.1:c.68A>G	XP_038445381.1:p.Tyr23Cys	68	68	23	Y/C	tAc/tGc	.	.	-1	.	SNV	.	.	.	.	.	.	.	.	XP_038445381
chrUn_JAAHUQ010001751v1	29763	G	A	1	A	missense_variant	MODERATE	.	LOC119868884	Transcript	XM_038589454	protein_coding	4/8	.	XM_038589454.1:c.308G>A	XP_038445382.1:p.Arg103His	308	308	103	R/H	cGt/cAt	.	.	1	.	SNV	.	.	.	.	.	.	.	.	XP_038445382
chrUn_JAAHUQ010001751v1	29787	G	T	1	T	missense_variant	MODERATE	.	LOC119868884	Transcript	XM_038589454	protein_coding	4/8	.	XM_038589454.1:c.332G>T	XP_038445382.1:p.Gly111Val	332	332	111	G/V	gGt/gTt	.	.	1	.	SNV	.	.	.	.	.	.	.	.	XP_038445382
chrUn_JAAHUQ010001751v1	29798	C	CA	1	A	frameshift_variant	HIGH	.	LOC119868884	Transcript	XM_038589454	protein_coding	4/8	.	XM_038589454.1:c.344dup	XP_038445382.1:p.His115GlnfsTer13	343-344	343-344	115	H/QX	cac/cAac	.	.	1	.	insertion	.	.	.	.	.	.	.	.	XP_038445382
chrUn_JAAHUQ010001751v1	29799	A	AC	1	C	frameshift_variant	HIGH	.	LOC119868884	Transcript	XM_038589454	protein_coding	4/8	.	XM_038589454.1:c.345dup	XP_038445382.1:p.Ala116ArgfsTer12	344-345	344-345	115	H/HX	cac/caCc	.	.	1	.	insertion	.	.	.	.	.	.	.	.	XP_038445382
chrUn_JAAHUQ010001751v1	29800	C	CT	1	T	frameshift_variant	HIGH	.	LOC119868884	Transcript	XM_038589454	protein_coding	4/8	.	XM_038589454.1:c.345_346insT	XP_038445382.1:p.Ala116CysfsTer12	345-346	345-346	115-116	-/X	-/T	.	.	1	.	insertion	.	.	.	.	.	.	.	.	XP_038445382
chrUn_JAAHUQ010001751v1	29849	G	A	1	A	missense_variant	MODERATE	.	LOC119868884	Transcript	XM_038589454	protein_coding	4/8	.	XM_038589454.1:c.394G>A	XP_038445382.1:p.Gly132Arg	394	394	132	G/R	Ggg/Agg	.	.	1	.	SNV	.	.	.	.	.	.	.	.	XP_038445382
chrUn_JAAHUQ010001751v1	30477	A	G	1	G	missense_variant	MODERATE	.	LOC119868884	Transcript	XM_038589454	protein_coding	5/8	.	XM_038589454.1:c.421A>G	XP_038445382.1:p.Arg141Gly	421	421	141	R/G	Agg/Ggg	.	.	1	.	SNV	.	.	.	.	.	.	.	.	XP_038445382
chrUn_JAAHUQ010001751v1	30622	C	A	1	A	missense_variant	MODERATE	.	LOC119868884	Transcript	XM_038589454	protein_coding	5/8	.	XM_038589454.1:c.566C>A	XP_038445382.1:p.Thr189Lys	566	566	189	T/K	aCg/aAg	.	.	1	.	SNV	.	.	.	.	.	.	.	.	XP_038445382
chrUn_JAAHUQ010001751v1	30626	G	C	1	C	missense_variant	MODERATE	.	LOC119868884	Transcript	XM_038589454	protein_coding	5/8	.	XM_038589454.1:c.570G>C	XP_038445382.1:p.Glu190Asp	570	570	190	E/D	gaG/gaC	.	.	1	.	SNV	.	.	.	.	.	.	.	.	XP_038445382
chrUn_JAAHUQ010001751v1	30650	C	T	1	T	splice_region_variant&synonymous_variant	LOW	.	LOC119868884	Transcript	XM_038589454	protein_coding	5/8	.	XM_038589454.1:c.594C>T	XP_038445382.1:p.Thr198%3D	594	594	198	T	acC/acT	.	.	1	.	SNV	.	.	.	.	.	.	.	.	XP_038445382
chrUn_JAAHUQ010001751v1	32699	C	T	1	T	missense_variant	MODERATE	.	LOC119868884	Transcript	XM_038589454	protein_coding	8/8	.	XM_038589454.1:c.932C>T	XP_038445382.1:p.Ala311Val	932	932	311	A/V	gCg/gTg	.	.	1	.	SNV	.	.	.	.	.	.	.	.	XP_038445382
chrUn_JAAHUQ010001751v1	32700	G	C	1	C	synonymous_variant	LOW	.	LOC119868884	Transcript	XM_038589454	protein_coding	8/8	.	XM_038589454.1:c.933G>C	XP_038445382.1:p.Ala311%3D	933	933	311	A	gcG/gcC	.	.	1	.	SNV	.	.	.	.	.	.	.	.	XP_038445382
chrUn_JAAHUQ010001751v1	32712	C	T	1	T	synonymous_variant	LOW	.	LOC119868884	Transcript	XM_038589454	protein_coding	8/8	.	XM_038589454.1:c.945C>T	XP_038445382.1:p.Ala315%3D	945	945	315	A	gcC/gcT	.	.	1	.	SNV	.	.	.	.	.	.	.	.	XP_038445382
chrUn_JAAHUQ010001751v1	32721	T	C	1	C	synonymous_variant	LOW	.	LOC119868884	Transcript	XM_038589454	protein_coding	8/8	.	XM_038589454.1:c.954T>C	XP_038445382.1:p.Ala318%3D	954	954	318	A	gcT/gcC	.	.	1	.	SNV	.	.	.	.	.	.	.	.	XP_038445382
chrUn_JAAHUQ010001751v1	32845	C	T	1	T	missense_variant	MODERATE	.	LOC119868884	Transcript	XM_038589454	protein_coding	8/8	.	XM_038589454.1:c.1078C>T	XP_038445382.1:p.Pro360Ser	1078	1078	360	P/S	Cca/Tca	.	.	1	.	SNV	.	.	.	.	.	.	.	.	XP_038445382
chrUn_JAAHUQ010001751v1	32850	G	A	1	A	synonymous_variant	LOW	.	LOC119868884	Transcript	XM_038589454	protein_coding	8/8	.	XM_038589454.1:c.1083G>A	XP_038445382.1:p.Glu361%3D	1083	1083	361	E	gaG/gaA	.	.	1	.	SNV	.	.	.	.	.	.	.	.	XP_038445382
chrUn_JAAHUQ010001751v1	32906	C	T	2	T	missense_variant	MODERATE	.	LOC119868884	Transcript	XM_038589454	protein_coding	8/8	.	XM_038589454.1:c.1139C>T	XP_038445382.1:p.Pro380Leu	1139	1139	380	P/L	cCt/cTt	.	.	1	.	SNV	.	.	.	.	.	.	.	.	XP_038445382
chrUn_JAAHUQ010001761v1	30053	A	C	1	C	splice_region_variant&synonymous_variant	LOW	.	LOC119878923	Transcript	unassigned_transcript_1247	V_segment	2/2	.	unassigned_transcript_1247.1:c.60T>G	NA.1:p.Gly20%3D	157	60	20	G	ggT/ggG	.	.	-1	.	SNV	.	.	.	.	.	.	.	.
chrUn_JAAHUQ010001810v1	31910	C	A	1	A	synonymous_variant	LOW	.	LOC119878947	Transcript	XM_038589466	protein_coding	4/5	.	XM_038589466.1:c.642G>T	XP_038445394.1:p.Ser214%3D	678	642	214	S	tcG/tcT	.	.	-1	.	SNV	.	.	.	.	.	.	.	.	XP_038445394
chrUn_JAAHUQ010001837v1	20925	A	G	1	G	splice_region_variant&synonymous_variant	LOW	.	LOC119878965	Transcript	XM_038589478	protein_coding	4/5	.	XM_038589478.1:c.531T>C	XP_038445406.1:p.Asp177%3D	531	531	177	D	gaT/gaC	.	.	-1	.	SNV	.	.	.	.	.	.	.	.	XP_038445406
chrUn_JAAHUQ010001837v1	24076	C	T	1	T	missense_variant	MODERATE	.	LOC119878965	Transcript	XM_038589478	protein_coding	2/5	.	XM_038589478.1:c.178G>A	XP_038445406.1:p.Gly60Arg	178	178	60	G/R	Ggg/Agg	.	.	-1	.	SNV	.	.	.	.	.	.	.	.	XP_038445406
chrUn_JAAHUQ010001837v1	24094	G	C	1	C	missense_variant	MODERATE	.	LOC119878965	Transcript	XM_038589478	protein_coding	2/5	.	XM_038589478.1:c.160C>G	XP_038445406.1:p.Leu54Val	160	160	54	L/V	Ctt/Gtt	.	.	-1	.	SNV	.	.	.	.	.	.	.	.	XP_038445406
chrUn_JAAHUQ010001883v1	11943	TGCGCTGG	T	2	-	frameshift_variant	HIGH	.	LOC119878995	Transcript	XM_038589501	protein_coding	3/8	.	XM_038589501.1:c.305_311del	XP_038445429.1:p.Pro102GlnfsTer335	305-311	305-311	102-104	PSA/X	cCCAGCGCa/ca	.	.	-1	.	deletion	.	.	.	.	.	.	.	.	XP_038445429
chrUn_JAAHUQ010001962v1	35744	G	A	1	A	missense_variant	MODERATE	.	LOC119879080	Transcript	XM_038589536	protein_coding	1/3	.	XM_038589536.1:c.125G>A	XP_038445464.1:p.Arg42Lys	191	125	42	R/K	aGg/aAg	.	.	1	.	SNV	.	.	.	.	.	.	.	.	XP_038445464
chrUn_JAAHUQ010001962v1	35744	G	A	1	A	missense_variant	MODERATE	.	LOC119879080	Transcript	XM_038589537	protein_coding	1/2	.	XM_038589537.1:c.125G>A	XP_038445465.1:p.Arg42Lys	191	125	42	R/K	aGg/aAg	.	.	1	.	SNV	.	.	.	.	.	.	.	.	XP_038445465
chrUn_JAAHUQ010001962v1	35749	C	T	1	T	missense_variant	MODERATE	.	LOC119879080	Transcript	XM_038589536	protein_coding	1/3	.	XM_038589536.1:c.130C>T	XP_038445464.1:p.Arg44Cys	196	130	44	R/C	Cgc/Tgc	.	.	1	.	SNV	.	.	.	.	.	.	.	.	XP_038445464
chrUn_JAAHUQ010001962v1	35749	C	T	1	T	missense_variant	MODERATE	.	LOC119879080	Transcript	XM_038589537	protein_coding	1/2	.	XM_038589537.1:c.130C>T	XP_038445465.1:p.Arg44Cys	196	130	44	R/C	Cgc/Tgc	.	.	1	.	SNV	.	.	.	.	.	.	.	.	XP_038445465
chrUn_JAAHUQ010001995v1	22997	A	C	1	C	missense_variant	MODERATE	.	LOC119879088	Transcript	XM_038589546	protein_coding	4/4	.	XM_038589546.1:c.341T>G	XP_038445474.1:p.Phe114Cys	433	341	114	F/C	tTt/tGt	.	.	-1	.	SNV	.	.	.	.	.	.	.	.	XP_038445474
chrUn_JAAHUQ010001995v1	39988	G	GTTTTCC	1	TTTTCC	inframe_insertion	MODERATE	.	LOC119879088	Transcript	XM_038589544	protein_coding	2/6	.	XM_038589544.1:c.119_120insGGAAAA	XP_038445472.1:p.Glu39_Asn40insLysGlu	192-193	119-120	40	N/KEN	aac/aaGGAAAAc	.	.	-1	.	insertion	.	.	.	.	.	.	.	.	XP_038445472
chrUn_JAAHUQ010001995v1	39988	G	GTTTTCC	1	TTTTCC	inframe_insertion	MODERATE	.	LOC119879088	Transcript	XM_038589545	protein_coding	2/6	.	XM_038589545.1:c.119_120insGGAAAA	XP_038445473.1:p.Glu39_Asn40insLysGlu	190-191	119-120	40	N/KEN	aac/aaGGAAAAc	.	.	-1	.	insertion	.	.	.	.	.	.	.	.	XP_038445473
chrUn_JAAHUQ010001995v1	39988	G	GTTTTCC	1	TTTTCC	inframe_insertion	MODERATE	.	LOC119879088	Transcript	XM_038589546	protein_coding	2/4	.	XM_038589546.1:c.119_120insGGAAAA	XP_038445474.1:p.Glu39_Asn40insLysGlu	211-212	119-120	40	N/KEN	aac/aaGGAAAAc	.	.	-1	.	insertion	.	.	.	.	.	.	.	.	XP_038445474
chrUn_JAAHUQ010001998v1	23826	A	G	2	G	missense_variant	MODERATE	.	LOC119879090	Transcript	XM_038589547	protein_coding	1/1	.	XM_038589547.1:c.716T>C	XP_038445475.1:p.Ile239Thr	716	716	239	I/T	aTt/aCt	.	.	-1	.	SNV	.	.	.	.	.	.	.	.	XP_038445475
chrUn_JAAHUQ010001998v1	40930	C	T	1	T	synonymous_variant	LOW	.	LOC119879091	Transcript	XM_038589548	protein_coding	1/2	.	XM_038589548.1:c.96C>T	XP_038445476.1:p.Cys32%3D	96	96	32	C	tgC/tgT	.	.	1	.	SNV	.	.	.	.	.	.	.	.	XP_038445476
chrUn_JAAHUQ010001998v1	40932	T	A	1	A	missense_variant	MODERATE	.	LOC119879091	Transcript	XM_038589548	protein_coding	1/2	.	XM_038589548.1:c.98T>A	XP_038445476.1:p.Phe33Tyr	98	98	33	F/Y	tTt/tAt	.	.	1	.	SNV	.	.	.	.	.	.	.	.	XP_038445476
chrUn_JAAHUQ010001998v1	41062	C	T	1	T	synonymous_variant	LOW	.	LOC119879091	Transcript	XM_038589548	protein_coding	1/2	.	XM_038589548.1:c.228C>T	XP_038445476.1:p.Val76%3D	228	228	76	V	gtC/gtT	.	.	1	.	SNV	.	.	.	.	.	.	.	.	XP_038445476
chrUn_JAAHUQ010001998v1	41501	C	T	2	T	synonymous_variant	LOW	.	LOC119879091	Transcript	XM_038589548	protein_coding	1/2	.	XM_038589548.1:c.667C>T	XP_038445476.1:p.Leu223%3D	667	667	223	L	Ctg/Ttg	.	.	1	.	SNV	.	.	.	.	.	.	.	.	XP_038445476
chrUn_JAAHUQ010002014v1	16940	C	T	1	T	synonymous_variant	LOW	.	LOC119879107	Transcript	XM_038589555	protein_coding	6/9	.	XM_038589555.1:c.1530G>A	XP_038445483.1:p.Glu510%3D	1565	1530	510	E	gaG/gaA	.	.	-1	.	SNV	.	.	.	.	.	.	.	.	XP_038445483
chrUn_JAAHUQ010002014v1	16940	C	T	1	T	synonymous_variant	LOW	.	LOC119879107	Transcript	XM_038589556	protein_coding	6/9	.	XM_038589556.1:c.1530G>A	XP_038445484.1:p.Glu510%3D	1564	1530	510	E	gaG/gaA	.	.	-1	.	SNV	.	.	.	.	.	.	.	.	XP_038445484
chrUn_JAAHUQ010002014v1	16940	C	T	1	T	synonymous_variant	LOW	.	LOC119879107	Transcript	XM_038589557	protein_coding	7/10	.	XM_038589557.1:c.1443G>A	XP_038445485.1:p.Glu481%3D	1478	1443	481	E	gaG/gaA	.	.	-1	.	SNV	.	.	.	.	.	.	.	.	XP_038445485
chrUn_JAAHUQ010002074v1	30100	C	T	1	T	synonymous_variant	LOW	.	LOC119879142	Transcript	XM_038589577	protein_coding	2/2	.	XM_038589577.1:c.453C>T	XP_038445505.1:p.Phe151%3D	480	453	151	F	ttC/ttT	.	.	1	.	SNV	.	.	.	.	.	.	.	.	XP_038445505
chrUn_JAAHUQ010002080v1	30146	T	C	2	C	synonymous_variant	LOW	.	LOC119879150	Transcript	XM_038589583	protein_coding	3/5	.	XM_038589583.1:c.312A>G	XP_038445511.1:p.Thr104%3D	363	312	104	T	acA/acG	.	.	-1	.	SNV	.	.	.	.	.	.	.	.	XP_038445511
chrUn_JAAHUQ010002080v1	30146	T	C	2	C	synonymous_variant	LOW	.	LOC119879150	Transcript	XM_038589584	protein_coding	3/7	.	XM_038589584.1:c.312A>G	XP_038445512.1:p.Thr104%3D	363	312	104	T	acA/acG	.	.	-1	.	SNV	.	.	.	.	.	.	.	.	XP_038445512
chrUn_JAAHUQ010002155v1	27451	C	T	1	T	missense_variant	MODERATE	.	LOC102153922	Transcript	XM_038589602	protein_coding	1/6	.	XM_038589602.1:c.130C>T	XP_038445530.1:p.Arg44Cys	196	130	44	R/C	Cgc/Tgc	.	.	1	.	SNV	.	.	.	.	.	.	.	.	XP_038445530
chrUn_JAAHUQ010002155v1	27451	C	T	1	T	missense_variant	MODERATE	.	LOC102153922	Transcript	XM_038589603	protein_coding	1/5	.	XM_038589603.1:c.130C>T	XP_038445531.1:p.Arg44Cys	196	130	44	R/C	Cgc/Tgc	.	.	1	.	SNV	.	.	.	.	.	.	.	.	XP_038445531
chrUn_JAAHUQ010002155v1	31171	C	T	1	T	synonymous_variant	LOW	.	LOC102153922	Transcript	XM_038589602	protein_coding	6/6	.	XM_038589602.1:c.1131C>T	XP_038445530.1:p.His377%3D	1197	1131	377	H	caC/caT	.	.	1	.	SNV	.	.	.	.	.	.	.	.	XP_038445530
chrUn_JAAHUQ010002155v1	31171	C	T	1	T	synonymous_variant	LOW	.	LOC102153922	Transcript	XM_038589603	protein_coding	5/5	.	XM_038589603.1:c.1020C>T	XP_038445531.1:p.His340%3D	1086	1020	340	H	caC/caT	.	.	1	.	SNV	.	.	.	.	.	.	.	.	XP_038445531
chrUn_JAAHUQ010002155v1	31206	A	T	1	T	missense_variant	MODERATE	.	LOC102153922	Transcript	XM_038589602	protein_coding	6/6	.	XM_038589602.1:c.1166A>T	XP_038445530.1:p.Glu389Val	1232	1166	389	E/V	gAg/gTg	.	.	1	.	SNV	.	.	.	.	.	.	.	.	XP_038445530
chrUn_JAAHUQ010002155v1	31206	A	T	1	T	missense_variant	MODERATE	.	LOC102153922	Transcript	XM_038589603	protein_coding	5/5	.	XM_038589603.1:c.1055A>T	XP_038445531.1:p.Glu352Val	1121	1055	352	E/V	gAg/gTg	.	.	1	.	SNV	.	.	.	.	.	.	.	.	XP_038445531
chrUn_JAAHUQ010002197v1	21559	G	A	2	A	synonymous_variant	LOW	.	LOC119879221	Transcript	XM_038589613	protein_coding	1/3	.	XM_038589613.1:c.789G>A	XP_038445541.1:p.Pro263%3D	814	789	263	P	ccG/ccA	.	.	1	.	SNV	.	.	.	.	.	.	.	.	XP_038445541
chrUn_JAAHUQ010002266v1	1925	C	G	2	G	missense_variant	MODERATE	.	LOC119879267	Transcript	XM_038589631	protein_coding	4/4	.	XM_038589631.1:c.2318G>C	XP_038445559.1:p.Arg773Pro	2318	2318	773	R/P	cGg/cCg	.	.	-1	.	SNV	.	.	.	.	.	.	.	.	XP_038445559
chrUn_JAAHUQ010002266v1	2004	T	G	1	G	missense_variant	MODERATE	.	LOC119879267	Transcript	XM_038589631	protein_coding	4/4	.	XM_038589631.1:c.2239A>C	XP_038445559.1:p.Thr747Pro	2239	2239	747	T/P	Acc/Ccc	.	.	-1	.	SNV	.	.	.	.	.	.	.	.	XP_038445559
chrUn_JAAHUQ010002302v1	3643	G	A	2	A	missense_variant	MODERATE	.	LOC119868924	Transcript	XM_038589634	protein_coding	2/2	.	XM_038589634.1:c.887G>A	XP_038445562.1:p.Arg296Gln	887	887	296	R/Q	cGa/cAa	.	.	1	.	SNV	.	.	.	.	.	.	.	.	XP_038445562
chrUn_JAAHUQ010002323v1	27516	A	ATG	2	TG	splice_region_variant&intron_variant&non_coding_transcript_variant	LOW	.	LOC119868524	Transcript	XR_005387436	misc_RNA	.	1/1	XR_005387436.1:n.58+7_58+8insTG	.	.	.	.	.	.	.	.	1	.	insertion	.	.	.	.	.	.	.	.	.
chrUn_JAAHUQ010002346v1	3309	C	T	1	T	missense_variant	MODERATE	.	LOC119874679	Transcript	XM_038589652	protein_coding	5/5	.	XM_038589652.1:c.736G>A	XP_038445580.1:p.Val246Met	800	736	246	V/M	Gtg/Atg	.	.	-1	.	SNV	.	.	.	.	.	.	.	.	XP_038445580
chrUn_JAAHUQ010002346v1	3421	T	C	1	C	synonymous_variant	LOW	.	LOC119874679	Transcript	XM_038589652	protein_coding	5/5	.	XM_038589652.1:c.624A>G	XP_038445580.1:p.Glu208%3D	688	624	208	E	gaA/gaG	.	.	-1	.	SNV	.	.	.	.	.	.	.	.	XP_038445580
chrUn_JAAHUQ010002346v1	3891	T	TG	2	G	splice_region_variant&intron_variant	LOW	.	LOC119874679	Transcript	XM_038589652	protein_coding	.	3/4	XM_038589652.1:c.393-3dup	.	.	.	.	.	.	.	.	-1	.	insertion	.	.	.	.	.	.	.	.	XP_038445580
chrUn_JAAHUQ010002371v1	19087	T	C	1	C	splice_region_variant&non_coding_transcript_exon_variant	LOW	.	LOC119866243	Transcript	XR_005387460	misc_RNA	2/7	.	XR_005387460.1:n.316A>G	.	316	.	.	.	.	.	.	-1	.	SNV	.	.	.	.	.	.	.	.	.
chrUn_JAAHUQ010002371v1	19087	T	C	1	C	splice_region_variant&non_coding_transcript_exon_variant	LOW	.	LOC119866243	Transcript	XR_005387461	misc_RNA	3/8	.	XR_005387461.1:n.406A>G	.	406	.	.	.	.	.	.	-1	.	SNV	.	.	.	.	.	.	.	.	.
chrUn_JAAHUQ010002371v1	19087	T	C	1	C	splice_region_variant&non_coding_transcript_exon_variant	LOW	.	LOC119866243	Transcript	XR_005387464	misc_RNA	2/8	.	XR_005387464.1:n.316A>G	.	316	.	.	.	.	.	.	-1	.	SNV	.	.	.	.	.	.	.	.	.
chrUn_JAAHUQ010002381v1	15901	AC	A	1	-	frameshift_variant	HIGH	.	LOC119879327	Transcript	XM_038589663	protein_coding	5/5	.	XM_038589663.1:c.2477del	XP_038445591.1:p.Pro826ArgfsTer41	2476	2476	826	P/X	Ccg/cg	.	.	1	.	deletion	.	.	.	.	.	.	.	.	XP_038445591
chrUn_JAAHUQ010002381v1	15997	C	A	2	A	missense_variant	MODERATE	.	LOC119879327	Transcript	XM_038589663	protein_coding	5/5	.	XM_038589663.1:c.2571C>A	XP_038445591.1:p.His857Gln	2571	2571	857	H/Q	caC/caA	.	.	1	.	SNV	.	.	.	.	.	.	.	.	XP_038445591
chrUn_JAAHUQ010002381v1	16012	G	A	1	A	synonymous_variant	LOW	.	LOC119879327	Transcript	XM_038589663	protein_coding	5/5	.	XM_038589663.1:c.2586G>A	XP_038445591.1:p.Arg862%3D	2586	2586	862	R	cgG/cgA	.	.	1	.	SNV	.	.	.	.	.	.	.	.	XP_038445591
chrUn_JAAHUQ010002381v1	16274	C	A	1	A	missense_variant	MODERATE	.	LOC119879327	Transcript	XM_038589663	protein_coding	5/5	.	XM_038589663.1:c.2848C>A	XP_038445591.1:p.Gln950Lys	2848	2848	950	Q/K	Caa/Aaa	.	.	1	.	SNV	.	.	.	.	.	.	.	.	XP_038445591
chrUn_JAAHUQ010002381v1	17123	T	C	1	C	stop_lost	HIGH	.	LOC119879327	Transcript	XM_038589663	protein_coding	5/5	.	XM_038589663.1:c.3697T>C	XP_038445591.1:p.Ter1233GlnextTer?	3697	3697	1233	*/Q	Tag/Cag	.	.	1	.	SNV	.	.	.	.	.	.	.	.	XP_038445591
chrUn_JAAHUQ010002381v1	35089	T	TGAAAGAAA	1	GAAAGAAA	splice_region_variant&intron_variant&non_coding_transcript_variant	LOW	.	LOC119879330	Transcript	XR_005387468	lncRNA	.	1/2	XR_005387468.1:n.215-13_215-6dup	.	.	.	.	.	.	.	.	-1	.	insertion	.	.	.	.	.	.	.	.	.
chrUn_JAAHUQ010002486v1	12926	C	CTGCTGGAGGCGTCTGAAT	2	TGCTGGAGGCGTCTGAAT	inframe_insertion	MODERATE	.	LOC119879389	Transcript	XM_038589684	protein_coding	5/6	.	XM_038589684.1:c.2253_2270dup	XP_038445612.1:p.Phe752_Gln757dup	2270-2271	2270-2271	757	Q/QFRRLQQ	cag/caATTCAGACGCCTCCAGCAg	.	.	-1	.	insertion	.	.	.	.	.	.	.	.	XP_038445612
chrUn_JAAHUQ010002486v1	30772	A	G	1	G	missense_variant	MODERATE	.	LOC119879389	Transcript	XM_038589684	protein_coding	1/6	.	XM_038589684.1:c.559T>C	XP_038445612.1:p.Cys187Arg	559	559	187	C/R	Tgt/Cgt	.	.	-1	.	SNV	.	.	.	.	.	.	.	.	XP_038445612
chrUn_JAAHUQ010002486v1	30932	C	T	1	T	synonymous_variant	LOW	.	LOC119879389	Transcript	XM_038589684	protein_coding	1/6	.	XM_038589684.1:c.399G>A	XP_038445612.1:p.Thr133%3D	399	399	133	T	acG/acA	.	.	-1	.	SNV	.	.	.	.	.	.	.	.	XP_038445612
chrUn_JAAHUQ010002486v1	31176	G	A	1	A	missense_variant	MODERATE	.	LOC119879389	Transcript	XM_038589684	protein_coding	1/6	.	XM_038589684.1:c.155C>T	XP_038445612.1:p.Pro52Leu	155	155	52	P/L	cCg/cTg	.	.	-1	.	SNV	.	.	.	.	.	.	.	.	XP_038445612
chrUn_JAAHUQ010002487v1	30759	G	C	2	C	synonymous_variant	LOW	.	LOC119879390	Transcript	XM_038589685	protein_coding	6/7	.	XM_038589685.1:c.759C>G	XP_038445613.1:p.Gly253%3D	761	759	253	G	ggC/ggG	.	.	-1	.	SNV	.	.	.	.	.	.	.	.	XP_038445613
chrUn_JAAHUQ010002532v1	18680	G	C	1	C	start_lost	HIGH	.	LOC119879413	Transcript	XM_038589696	protein_coding	1/5	.	XM_038589696.1:c.3G>C	XP_038445624.1:p.Met1?	3	3	1	M/I	atG/atC	.	.	1	.	SNV	.	.	.	.	.	.	.	.	XP_038445624
chrUn_JAAHUQ010002552v1	24338	G	A	1	A	missense_variant	MODERATE	.	LOC119879416	Transcript	XM_038589705	protein_coding	3/6	.	XM_038589705.1:c.413C>T	XP_038445633.1:p.Thr138Met	473	413	138	T/M	aCg/aTg	.	.	-1	.	SNV	.	.	.	.	.	.	.	.	XP_038445633
chrUn_JAAHUQ010002552v1	24358	G	C	1	C	missense_variant	MODERATE	.	LOC119879416	Transcript	XM_038589705	protein_coding	3/6	.	XM_038589705.1:c.393C>G	XP_038445633.1:p.Asp131Glu	453	393	131	D/E	gaC/gaG	.	.	-1	.	SNV	.	.	.	.	.	.	.	.	XP_038445633
chrUn_JAAHUQ010002552v1	25133	A	C	2	C	missense_variant	MODERATE	.	LOC119879416	Transcript	XM_038589705	protein_coding	2/6	.	XM_038589705.1:c.220T>G	XP_038445633.1:p.Ser74Ala	280	220	74	S/A	Tca/Gca	.	.	-1	.	SNV	.	.	.	.	.	.	.	.	XP_038445633
chrUn_JAAHUQ010002552v1	25162	G	T	1	T	missense_variant	MODERATE	.	LOC119879416	Transcript	XM_038589705	protein_coding	2/6	.	XM_038589705.1:c.191C>A	XP_038445633.1:p.Thr64Asn	251	191	64	T/N	aCc/aAc	.	.	-1	.	SNV	.	.	.	.	.	.	.	.	XP_038445633
chrUn_JAAHUQ010002700v1	16838	A	T	1	T	splice_region_variant&non_coding_transcript_exon_variant	LOW	.	LOC119879492	Transcript	XR_005387548	lncRNA	2/3	.	XR_005387548.1:n.188A>T	.	188	.	.	.	.	.	.	1	.	SNV	.	.	.	.	.	.	.	.	.
chrUn_JAAHUQ010002700v1	16844	G	A	1	A	splice_region_variant&intron_variant&non_coding_transcript_variant	LOW	.	LOC119879492	Transcript	XR_005387548	lncRNA	.	2/2	XR_005387548.1:n.189+5G>A	.	.	.	.	.	.	.	.	1	.	SNV	.	.	.	.	.	.	.	.	.
chrUn_JAAHUQ010002726v1	19848	A	C	2	C	synonymous_variant	LOW	.	LOC119879505	Transcript	XM_038589748	protein_coding	1/1	.	XM_038589748.1:c.165T>G	XP_038445676.1:p.Leu55%3D	180	165	55	L	ctT/ctG	.	.	-1	.	SNV	.	.	.	.	.	.	.	.	XP_038445676
chrUn_JAAHUQ010002726v1	19992	C	A	2	A	synonymous_variant	LOW	.	LOC119879505	Transcript	XM_038589748	protein_coding	1/1	.	XM_038589748.1:c.21G>T	XP_038445676.1:p.Leu7%3D	36	21	7	L	ctG/ctT	.	.	-1	.	SNV	.	.	.	.	.	.	.	.	XP_038445676
chrUn_JAAHUQ010002750v1	5874	C	G	1	G	missense_variant	MODERATE	.	LOC119879516	Transcript	XM_038589752	protein_coding	6/8	.	XM_038589752.1:c.643G>C	XP_038445680.1:p.Val215Leu	843	643	215	V/L	Gtc/Ctc	.	.	-1	.	SNV	.	.	.	.	.	.	.	.	XP_038445680
chrUn_JAAHUQ010002750v1	5896	T	G	1	G	synonymous_variant	LOW	.	LOC119879516	Transcript	XM_038589752	protein_coding	6/8	.	XM_038589752.1:c.621A>C	XP_038445680.1:p.Pro207%3D	821	621	207	P	ccA/ccC	.	.	-1	.	SNV	.	.	.	.	.	.	.	.	XP_038445680
chrUn_JAAHUQ010002750v1	6524	A	G	1	G	missense_variant	MODERATE	.	LOC119879516	Transcript	XM_038589752	protein_coding	5/8	.	XM_038589752.1:c.560T>C	XP_038445680.1:p.Leu187Ser	760	560	187	L/S	tTg/tCg	.	.	-1	.	SNV	.	.	.	.	.	.	.	.	XP_038445680
chrUn_JAAHUQ010002750v1	6627	T	C	1	C	missense_variant	MODERATE	.	LOC119879516	Transcript	XM_038589752	protein_coding	5/8	.	XM_038589752.1:c.457A>G	XP_038445680.1:p.Ser153Gly	657	457	153	S/G	Agc/Ggc	.	.	-1	.	SNV	.	.	.	.	.	.	.	.	XP_038445680
chrUn_JAAHUQ010002750v1	6638	T	A	1	A	missense_variant	MODERATE	.	LOC119879516	Transcript	XM_038589752	protein_coding	5/8	.	XM_038589752.1:c.446A>T	XP_038445680.1:p.Asn149Ile	646	446	149	N/I	aAc/aTc	.	.	-1	.	SNV	.	.	.	.	.	.	.	.	XP_038445680
chrUn_MU018704v1	392798	C	T	2	T	stop_gained	HIGH	.	LOC119878232	Transcript	XM_038588915	protein_coding	2/6	.	XM_038588915.1:c.88C>T	XP_038444843.1:p.Arg30Ter	88	88	30	R/*	Cga/Tga	.	.	1	.	SNV	.	.	.	.	.	.	.	.	XP_038444843
chrUn_MU018704v1	393431	T	A	2	A	missense_variant	MODERATE	.	LOC119878232	Transcript	XM_038588915	protein_coding	2/6	.	XM_038588915.1:c.721T>A	XP_038444843.1:p.Leu241Met	721	721	241	L/M	Ttg/Atg	.	.	1	.	SNV	.	.	.	.	.	.	.	.	XP_038444843
chrUn_MU018704v1	393728	A	G	2	G	missense_variant	MODERATE	.	LOC119878232	Transcript	XM_038588915	protein_coding	2/6	.	XM_038588915.1:c.1018A>G	XP_038444843.1:p.Thr340Ala	1018	1018	340	T/A	Acc/Gcc	.	.	1	.	SNV	.	.	.	.	.	.	.	.	XP_038444843
chrUn_MU018704v1	393939	C	T	2	T	missense_variant	MODERATE	.	LOC119878232	Transcript	XM_038588915	protein_coding	2/6	.	XM_038588915.1:c.1229C>T	XP_038444843.1:p.Ala410Val	1229	1229	410	A/V	gCg/gTg	.	.	1	.	SNV	.	.	.	.	.	.	.	.	XP_038444843
chrUn_MU018704v1	394036	T	A	2	A	missense_variant	MODERATE	.	LOC119878232	Transcript	XM_038588915	protein_coding	2/6	.	XM_038588915.1:c.1326T>A	XP_038444843.1:p.Asn442Lys	1326	1326	442	N/K	aaT/aaA	.	.	1	.	SNV	.	.	.	.	.	.	.	.	XP_038444843
chrUn_MU018704v1	394039	T	C	2	C	synonymous_variant	LOW	.	LOC119878232	Transcript	XM_038588915	protein_coding	2/6	.	XM_038588915.1:c.1329T>C	XP_038444843.1:p.Asn443%3D	1329	1329	443	N	aaT/aaC	.	.	1	.	SNV	.	.	.	.	.	.	.	.	XP_038444843
chrUn_MU018704v1	394487	T	C	2	C	missense_variant	MODERATE	.	LOC119878232	Transcript	XM_038588915	protein_coding	2/6	.	XM_038588915.1:c.1777T>C	XP_038444843.1:p.Ser593Pro	1777	1777	593	S/P	Tca/Cca	.	.	1	.	SNV	.	.	.	.	.	.	.	.	XP_038444843
chrUn_MU018704v1	395117	A	C	2	C	synonymous_variant	LOW	.	LOC119878232	Transcript	XM_038588915	protein_coding	4/6	.	XM_038588915.1:c.2404A>C	XP_038444843.1:p.Arg802%3D	2404	2404	802	R	Aga/Cga	.	.	1	.	SNV	.	.	.	.	.	.	.	.	XP_038444843
chrUn_MU018704v1	395373	T	C	1	C	splice_region_variant&synonymous_variant	LOW	.	LOC119878232	Transcript	XM_038588915	protein_coding	5/6	.	XM_038588915.1:c.2658T>C	XP_038444843.1:p.Asn886%3D	2658	2658	886	N	aaT/aaC	.	.	1	.	SNV	.	.	.	.	.	.	.	.	XP_038444843
chrUn_MU018704v1	395603	T	C	2	C	missense_variant	MODERATE	.	LOC119878232	Transcript	XM_038588915	protein_coding	6/6	.	XM_038588915.1:c.2887T>C	XP_038444843.1:p.Ser963Pro	2887	2887	963	S/P	Tcc/Ccc	.	.	1	.	SNV	.	.	.	.	.	.	.	.	XP_038444843
chrUn_MU018704v1	414001	G	C	2	C	missense_variant	MODERATE	.	LOC119878233	Transcript	XM_038588916	protein_coding	6/6	.	XM_038588916.1:c.985C>G	XP_038444844.1:p.Pro329Ala	1051	985	329	P/A	Ccg/Gcg	.	.	-1	.	SNV	.	.	.	.	.	.	.	.	XP_038444844
chrUn_MU018704v1	420517	A	G	2	G	missense_variant	MODERATE	.	LOC119878242	Transcript	XM_038588921	protein_coding	6/22	.	XM_038588921.1:c.496A>G	XP_038444849.1:p.Met166Val	626	496	166	M/V	Atg/Gtg	.	.	1	.	SNV	.	.	.	.	.	.	.	.	XP_038444849
chrUn_MU018704v1	423788	A	G	2	G	missense_variant	MODERATE	.	LOC119878242	Transcript	XM_038588921	protein_coding	7/22	.	XM_038588921.1:c.586A>G	XP_038444849.1:p.Ser196Gly	716	586	196	S/G	Agc/Ggc	.	.	1	.	SNV	.	.	.	.	.	.	.	.	XP_038444849
chrUn_MU018704v1	424271	C	T	1	T	synonymous_variant	LOW	.	LOC119878242	Transcript	XM_038588921	protein_coding	8/22	.	XM_038588921.1:c.696C>T	XP_038444849.1:p.Val232%3D	826	696	232	V	gtC/gtT	.	.	1	.	SNV	.	.	.	.	.	.	.	.	XP_038444849
chrUn_MU018704v1	424338	G	A	1	A	missense_variant	MODERATE	.	LOC119878242	Transcript	XM_038588921	protein_coding	8/22	.	XM_038588921.1:c.763G>A	XP_038444849.1:p.Glu255Lys	893	763	255	E/K	Gag/Aag	.	.	1	.	SNV	.	.	.	.	.	.	.	.	XP_038444849
chrUn_MU018704v1	425914	G	T	2	T	missense_variant	MODERATE	.	LOC119878242	Transcript	XM_038588921	protein_coding	9/22	.	XM_038588921.1:c.876G>T	XP_038444849.1:p.Arg292Ser	1006	876	292	R/S	agG/agT	.	.	1	.	SNV	.	.	.	.	.	.	.	.	XP_038444849
chrUn_MU018704v1	425955	C	T	2	T	missense_variant	MODERATE	.	LOC119878242	Transcript	XM_038588921	protein_coding	9/22	.	XM_038588921.1:c.917C>T	XP_038444849.1:p.Thr306Ile	1047	917	306	T/I	aCa/aTa	.	.	1	.	SNV	.	.	.	.	.	.	.	.	XP_038444849
chrUn_MU018704v1	425956	A	G	2	G	synonymous_variant	LOW	.	LOC119878242	Transcript	XM_038588921	protein_coding	9/22	.	XM_038588921.1:c.918A>G	XP_038444849.1:p.Thr306%3D	1048	918	306	T	acA/acG	.	.	1	.	SNV	.	.	.	.	.	.	.	.	XP_038444849
chrUn_MU018704v1	433548	T	G	2	G	missense_variant	MODERATE	.	LOC119878242	Transcript	XM_038588921	protein_coding	10/22	.	XM_038588921.1:c.1103T>G	XP_038444849.1:p.Leu368Arg	1233	1103	368	L/R	cTc/cGc	.	.	1	.	SNV	.	.	.	.	.	.	.	.	XP_038444849
chrUn_MU018704v1	435710	C	T	1	T	synonymous_variant	LOW	.	LOC119878242	Transcript	XM_038588921	protein_coding	12/22	.	XM_038588921.1:c.1305C>T	XP_038444849.1:p.Gly435%3D	1435	1305	435	G	ggC/ggT	.	.	1	.	SNV	.	.	.	.	.	.	.	.	XP_038444849
chrUn_MU018704v1	435778	G	C	1	C	missense_variant	MODERATE	.	LOC119878242	Transcript	XM_038588921	protein_coding	12/22	.	XM_038588921.1:c.1373G>C	XP_038444849.1:p.Arg458Pro	1503	1373	458	R/P	cGc/cCc	.	.	1	.	SNV	.	.	.	.	.	.	.	.	XP_038444849
chrUn_MU018704v1	438691	G	T	2	T	synonymous_variant	LOW	.	LOC119878242	Transcript	XM_038588921	protein_coding	17/22	.	XM_038588921.1:c.1713G>T	XP_038444849.1:p.Leu571%3D	1843	1713	571	L	ctG/ctT	.	.	1	.	SNV	.	.	.	.	.	.	.	.	XP_038444849
chrUn_MU018711v1	28503	C	T	2	T	missense_variant	MODERATE	.	LOC119878314	Transcript	XM_038588953	protein_coding	2/4	.	XM_038588953.1:c.527G>A	XP_038444881.1:p.Cys176Tyr	527	527	176	C/Y	tGc/tAc	.	.	-1	.	SNV	.	.	.	.	.	.	.	.	XP_038444881
chrUn_MU018711v1	219203	C	T	2	T	missense_variant	MODERATE	.	LOC119878318	Transcript	XM_038588954	protein_coding	9/9	.	XM_038588954.1:c.1201G>A	XP_038444882.1:p.Glu401Lys	1201	1201	401	E/K	Gag/Aag	.	.	-1	.	SNV	.	.	.	.	.	.	.	.	XP_038444882
chrUn_MU018711v1	219642	T	C	1	C	missense_variant	MODERATE	.	LOC119878318	Transcript	XM_038588954	protein_coding	8/9	.	XM_038588954.1:c.1003A>G	XP_038444882.1:p.Thr335Ala	1003	1003	335	T/A	Aca/Gca	.	.	-1	.	SNV	.	.	.	.	.	.	.	.	XP_038444882
chrUn_MU018711v1	223361	G	A	2	A	missense_variant	MODERATE	.	LOC119878318	Transcript	XM_038588954	protein_coding	7/9	.	XM_038588954.1:c.893C>T	XP_038444882.1:p.Ala298Val	893	893	298	A/V	gCc/gTc	.	.	-1	.	SNV	.	.	.	.	.	.	.	.	XP_038444882
chrUn_MU018711v1	223481	A	G	2	G	missense_variant	MODERATE	.	LOC119878318	Transcript	XM_038588954	protein_coding	7/9	.	XM_038588954.1:c.773T>C	XP_038444882.1:p.Ile258Thr	773	773	258	I/T	aTc/aCc	.	.	-1	.	SNV	.	.	.	.	.	.	.	.	XP_038444882
chrUn_MU018711v1	337379	A	T	2	T	missense_variant	MODERATE	.	LOC119869216	Transcript	XM_038588955	protein_coding	1/4	.	XM_038588955.1:c.245A>T	XP_038444883.1:p.Lys82Met	245	245	82	K/M	aAg/aTg	.	.	1	.	SNV	.	.	.	.	.	.	.	.	XP_038444883
chrUn_MU018711v1	337404	C	CT	2	T	frameshift_variant	HIGH	.	LOC119869216	Transcript	XM_038588955	protein_coding	1/4	.	XM_038588955.1:c.274+5dup	.	270-271	270-271	90-91	-/X	-/T	.	.	1	.	insertion	.	.	.	.	.	.	.	.	XP_038444883
chrUn_MU018715v1	144136	T	TAA	1	AA	splice_region_variant&intron_variant&non_coding_transcript_variant	LOW	.	LOC119878337	Transcript	XR_005386786	lncRNA	.	2/2	XR_005386786.1:n.174-9_174-8dup	.	.	.	.	.	.	.	.	-1	.	insertion	.	.	.	.	.	.	.	.	.
chrUn_MU018716v1	175618	T	C	1	C	missense_variant	MODERATE	.	LOC119869224	Transcript	XM_038588959	protein_coding	2/4	.	XM_038588959.1:c.928T>C	XP_038444887.1:p.Ser310Pro	946	928	310	S/P	Tcc/Ccc	.	.	1	.	SNV	.	.	.	.	.	.	.	.	XP_038444887
chrUn_MU018716v1	191164	GT	G	1	-	splice_region_variant&intron_variant	LOW	.	LOC119878342	Transcript	XM_038588960	protein_coding	.	4/11	XM_038588960.1:c.353+23del	.	.	.	.	.	.	.	.	1	.	deletion	.	.	.	.	.	.	.	.	XP_038444888
chrUn_MU018716v1	191164	GT	G	1	-	splice_region_variant&intron_variant	LOW	.	LOC119878342	Transcript	XM_038588961	protein_coding	.	4/11	XM_038588961.1:c.353+23del	.	.	.	.	.	.	.	.	1	.	deletion	.	.	.	.	.	.	.	.	XP_038444889
chrUn_MU018719v1	63191	T	C	2	C	missense_variant	MODERATE	.	LOC119878351	Transcript	XM_038588969	protein_coding	28/30	.	XM_038588969.1:c.4587A>G	XP_038444897.1:p.Ile1529Met	4643	4587	1529	I/M	atA/atG	.	.	-1	.	SNV	.	.	.	.	.	.	.	.	XP_038444897
chrUn_MU018719v1	83685	A	G	1	G	missense_variant	MODERATE	.	LOC119878351	Transcript	XM_038588969	protein_coding	24/30	.	XM_038588969.1:c.3827T>C	XP_038444897.1:p.Val1276Ala	3883	3827	1276	V/A	gTg/gCg	.	.	-1	.	SNV	.	.	.	.	.	.	.	.	XP_038444897
chrUn_MU018719v1	93946	A	C	1	C	missense_variant	MODERATE	.	LOC119878351	Transcript	XM_038588969	protein_coding	21/30	.	XM_038588969.1:c.3473T>G	XP_038444897.1:p.Phe1158Cys	3529	3473	1158	F/C	tTt/tGt	.	.	-1	.	SNV	.	.	.	.	.	.	.	.	XP_038444897
chrUn_MU018719v1	94267	G	T	1	T	splice_region_variant&intron_variant	LOW	.	LOC119878351	Transcript	XM_038588969	protein_coding	.	20/29	XM_038588969.1:c.3234+5C>A	.	.	.	.	.	.	.	.	-1	.	SNV	.	.	.	.	.	.	.	.	XP_038444897
chrUn_MU018719v1	106382	A	G	2	G	missense_variant	MODERATE	.	LOC119878351	Transcript	XM_038588969	protein_coding	18/30	.	XM_038588969.1:c.2891T>C	XP_038444897.1:p.Met964Thr	2947	2891	964	M/T	aTg/aCg	.	.	-1	.	SNV	.	.	.	.	.	.	.	.	XP_038444897
chrUn_MU018719v1	106421	A	G	1	G	missense_variant	MODERATE	.	LOC119878351	Transcript	XM_038588969	protein_coding	18/30	.	XM_038588969.1:c.2852T>C	XP_038444897.1:p.Val951Ala	2908	2852	951	V/A	gTc/gCc	.	.	-1	.	SNV	.	.	.	.	.	.	.	.	XP_038444897
chrUn_MU018719v1	133877	G	A	1	A	missense_variant	MODERATE	.	LOC119878351	Transcript	XM_038588969	protein_coding	11/30	.	XM_038588969.1:c.941C>T	XP_038444897.1:p.Thr314Met	997	941	314	T/M	aCg/aTg	.	.	-1	.	SNV	.	.	.	.	.	.	.	.	XP_038444897
chrUn_MU018719v1	219216	T	C	1	C	synonymous_variant	LOW	.	LOC119875638_2	Transcript	XM_038588967	protein_coding	9/30	.	XM_038588967.1:c.915T>C	XP_038444895.1:p.Ser305%3D	969	915	305	S	tcT/tcC	.	.	1	.	SNV	.	.	.	.	.	.	.	.	XP_038444895
chrUn_MU018719v1	241449	G	A	2	A	missense_variant	MODERATE	.	LOC119875638_2	Transcript	XM_038588967	protein_coding	13/30	.	XM_038588967.1:c.1783G>A	XP_038444895.1:p.Gly595Arg	1837	1783	595	G/R	Gga/Aga	.	.	1	.	SNV	.	.	.	.	.	.	.	.	XP_038444895
chrUn_MU018720v1	397792	G	T	1	T	splice_region_variant&non_coding_transcript_exon_variant	LOW	.	LOC119878355	Transcript	XR_005386804	lncRNA	1/3	.	XR_005386804.1:n.359G>T	.	359	.	.	.	.	.	.	1	.	SNV	.	.	.	.	.	.	.	.	.
chrUn_MU018720v1	397792	G	T	1	T	splice_region_variant&non_coding_transcript_exon_variant	LOW	.	LOC119878355	Transcript	XR_005386805	lncRNA	1/4	.	XR_005386805.1:n.359G>T	.	359	.	.	.	.	.	.	1	.	SNV	.	.	.	.	.	.	.	.	.
chrUn_MU018720v1	558939	A	T	1	T	splice_region_variant&intron_variant&non_coding_transcript_variant	LOW	.	LOC119878353	Transcript	XR_005386801	lncRNA	.	2/2	XR_005386801.1:n.92-6T>A	.	.	.	.	.	.	.	.	-1	.	SNV	.	.	.	.	.	.	.	.	.
chrUn_MU018720v1	558939	A	T	1	T	splice_region_variant&intron_variant&non_coding_transcript_variant	LOW	.	LOC119878353	Transcript	XR_005386802	lncRNA	.	2/3	XR_005386802.1:n.92-6T>A	.	.	.	.	.	.	.	.	-1	.	SNV	.	.	.	.	.	.	.	.	.
chrUn_MU018720v1	592671	A	G	1	G	splice_region_variant&intron_variant&non_coding_transcript_variant	LOW	.	LOC119878354	Transcript	XR_005386803	lncRNA	.	2/2	XR_005386803.1:n.172-4T>C	.	.	.	.	.	.	.	.	-1	.	SNV	.	.	.	.	.	.	.	.	.
chrUn_MU018722v1	14596	T	C	1	C	missense_variant&splice_region_variant	MODERATE	.	LOC119869207	Transcript	XM_038588973	protein_coding	2/2	.	XM_038588973.1:c.182T>C	XP_038444901.1:p.Leu61Pro	182	182	61	L/P	cTg/cCg	.	.	1	.	SNV	.	.	.	.	.	.	.	.	XP_038444901
chrUn_MU018722v1	14629	C	T	2	T	missense_variant	MODERATE	.	LOC119869207	Transcript	XM_038588973	protein_coding	2/2	.	XM_038588973.1:c.215C>T	XP_038444901.1:p.Ala72Val	215	215	72	A/V	gCc/gTc	.	.	1	.	SNV	.	.	.	.	.	.	.	.	XP_038444901
chrUn_MU018722v1	14862	G	A	1	A	missense_variant	MODERATE	.	LOC119869207	Transcript	XM_038588973	protein_coding	2/2	.	XM_038588973.1:c.448G>A	XP_038444901.1:p.Val150Ile	448	448	150	V/I	Gta/Ata	.	.	1	.	SNV	.	.	.	.	.	.	.	.	XP_038444901
chrUn_MU018722v1	164757	T	C	1	C	synonymous_variant	LOW	.	OR6C89	Transcript	NM_001388940	protein_coding	1/1	.	NM_001388940.1:c.252A>G	NP_001375869.1:p.Thr84%3D	252	252	84	T	acA/acG	.	.	-1	.	SNV	.	.	.	.	.	.	.	.	NP_001375869
chrUn_MU018722v1	164817	G	A	1	A	synonymous_variant	LOW	.	OR6C89	Transcript	NM_001388940	protein_coding	1/1	.	NM_001388940.1:c.192C>T	NP_001375869.1:p.Ser64%3D	192	192	64	S	tcC/tcT	.	.	-1	.	SNV	.	.	.	.	.	.	.	.	NP_001375869
chrUn_MU018722v1	192620	C	T	2	T	synonymous_variant	LOW	.	OR6C2H	Transcript	NM_001389152	protein_coding	2/2	.	NM_001389152.1:c.564G>A	NP_001376081.1:p.Ser188%3D	564	564	188	S	tcG/tcA	.	.	-1	.	SNV	.	.	.	.	.	.	.	.	NP_001376081
chrUn_MU018724v1	218523	A	T	1	T	splice_region_variant&intron_variant&non_coding_transcript_variant	LOW	.	LOC119864383	Transcript	XR_005386813	lncRNA	.	1/1	XR_005386813.1:n.1184-6T>A	.	.	.	.	.	.	.	.	-1	.	SNV	.	.	.	.	.	.	.	.	.
chrUn_MU018733v1	48789	G	A	1	A	missense_variant	MODERATE	.	LOC100688437	Transcript	XM_038589002	protein_coding	1/1	.	XM_038589002.1:c.68G>A	XP_038444930.1:p.Cys23Tyr	68	68	23	C/Y	tGc/tAc	.	.	1	.	SNV	.	.	.	.	.	.	.	.	XP_038444930
chrUn_MU018733v1	48800	A	G	1	G	missense_variant	MODERATE	.	LOC100688437	Transcript	XM_038589002	protein_coding	1/1	.	XM_038589002.1:c.79A>G	XP_038444930.1:p.Arg27Gly	79	79	27	R/G	Aga/Gga	.	.	1	.	SNV	.	.	.	.	.	.	.	.	XP_038444930
chrUn_MU018733v1	48805	C	T	1	T	synonymous_variant	LOW	.	LOC100688437	Transcript	XM_038589002	protein_coding	1/1	.	XM_038589002.1:c.84C>T	XP_038444930.1:p.Gly28%3D	84	84	28	G	ggC/ggT	.	.	1	.	SNV	.	.	.	.	.	.	.	.	XP_038444930
chrUn_MU018733v1	48843	C	G	1	G	missense_variant	MODERATE	.	LOC100688437	Transcript	XM_038589002	protein_coding	1/1	.	XM_038589002.1:c.122C>G	XP_038444930.1:p.Thr41Arg	122	122	41	T/R	aCg/aGg	.	.	1	.	SNV	.	.	.	.	.	.	.	.	XP_038444930
chrUn_MU018733v1	48845	A	G	1	G	missense_variant	MODERATE	.	LOC100688437	Transcript	XM_038589002	protein_coding	1/1	.	XM_038589002.1:c.124A>G	XP_038444930.1:p.Thr42Ala	124	124	42	T/A	Aca/Gca	.	.	1	.	SNV	.	.	.	.	.	.	.	.	XP_038444930
chrUn_MU018733v1	48865	G	A	1	A	synonymous_variant	LOW	.	LOC100688437	Transcript	XM_038589002	protein_coding	1/1	.	XM_038589002.1:c.144G>A	XP_038444930.1:p.Thr48%3D	144	144	48	T	acG/acA	.	.	1	.	SNV	.	.	.	.	.	.	.	.	XP_038444930
chrUn_MU018733v1	48884	C	A	1	A	missense_variant	MODERATE	.	LOC100688437	Transcript	XM_038589002	protein_coding	1/1	.	XM_038589002.1:c.163C>A	XP_038444930.1:p.Pro55Thr	163	163	55	P/T	Ccg/Acg	.	.	1	.	SNV	.	.	.	.	.	.	.	.	XP_038444930
chrUn_MU018733v1	48896	G	A	1	A	missense_variant	MODERATE	.	LOC100688437	Transcript	XM_038589002	protein_coding	1/1	.	XM_038589002.1:c.175G>A	XP_038444930.1:p.Ala59Thr	175	175	59	A/T	Gca/Aca	.	.	1	.	SNV	.	.	.	.	.	.	.	.	XP_038444930
chrUn_MU018733v1	48930	T	A	1	A	missense_variant	MODERATE	.	LOC100688437	Transcript	XM_038589002	protein_coding	1/1	.	XM_038589002.1:c.209T>A	XP_038444930.1:p.Leu70Gln	209	209	70	L/Q	cTg/cAg	.	.	1	.	SNV	.	.	.	.	.	.	.	.	XP_038444930
chrUn_MU018733v1	49120	G	A	1	A	synonymous_variant	LOW	.	LOC100688437	Transcript	XM_038589002	protein_coding	1/1	.	XM_038589002.1:c.399G>A	XP_038444930.1:p.Thr133%3D	399	399	133	T	acG/acA	.	.	1	.	SNV	.	.	.	.	.	.	.	.	XP_038444930
chrUn_MU018733v1	49810	G	T	1	T	synonymous_variant	LOW	.	LOC100688437	Transcript	XM_038589002	protein_coding	1/1	.	XM_038589002.1:c.1089G>T	XP_038444930.1:p.Ala363%3D	1089	1089	363	A	gcG/gcT	.	.	1	.	SNV	.	.	.	.	.	.	.	.	XP_038444930
chrUn_MU018733v1	50261	C	A	1	A	synonymous_variant	LOW	.	LOC100688437	Transcript	XM_038589002	protein_coding	1/1	.	XM_038589002.1:c.1540C>A	XP_038444930.1:p.Arg514%3D	1540	1540	514	R	Cga/Aga	.	.	1	.	SNV	.	.	.	.	.	.	.	.	XP_038444930
chrUn_MU018733v1	107019	A	G	1	G	missense_variant	MODERATE	.	LOC119878373	Transcript	XM_038589001	protein_coding	1/1	.	XM_038589001.1:c.1286T>C	XP_038444929.1:p.Leu429Pro	2855	1286	429	L/P	cTt/cCt	.	.	-1	.	SNV	.	.	.	.	.	.	.	.	XP_038444929
chrUn_MU018733v1	107025	T	G	1	G	missense_variant	MODERATE	.	LOC119878373	Transcript	XM_038589001	protein_coding	1/1	.	XM_038589001.1:c.1280A>C	XP_038444929.1:p.Asn427Thr	2849	1280	427	N/T	aAc/aCc	.	.	-1	.	SNV	.	.	.	.	.	.	.	.	XP_038444929
chrUn_MU018733v1	107251	C	T	1	T	missense_variant	MODERATE	.	LOC119878373	Transcript	XM_038589001	protein_coding	1/1	.	XM_038589001.1:c.1054G>A	XP_038444929.1:p.Ala352Thr	2623	1054	352	A/T	Gca/Aca	.	.	-1	.	SNV	.	.	.	.	.	.	.	.	XP_038444929
chrUn_MU018733v1	107258	G	A	1	A	synonymous_variant	LOW	.	LOC119878373	Transcript	XM_038589001	protein_coding	1/1	.	XM_038589001.1:c.1047C>T	XP_038444929.1:p.Phe349%3D	2616	1047	349	F	ttC/ttT	.	.	-1	.	SNV	.	.	.	.	.	.	.	.	XP_038444929
chrUn_MU018733v1	107374	G	A	1	A	missense_variant	MODERATE	.	LOC119878373	Transcript	XM_038589001	protein_coding	1/1	.	XM_038589001.1:c.931C>T	XP_038444929.1:p.Arg311Cys	2500	931	311	R/C	Cgc/Tgc	.	.	-1	.	SNV	.	.	.	.	.	.	.	.	XP_038444929
chrUn_MU018733v1	107377	C	T	1	T	missense_variant	MODERATE	.	LOC119878373	Transcript	XM_038589001	protein_coding	1/1	.	XM_038589001.1:c.928G>A	XP_038444929.1:p.Glu310Lys	2497	928	310	E/K	Gag/Aag	.	.	-1	.	SNV	.	.	.	.	.	.	.	.	XP_038444929
chrUn_MU018733v1	107472	A	T	1	T	stop_gained	HIGH	.	LOC119878373	Transcript	XM_038589001	protein_coding	1/1	.	XM_038589001.1:c.833T>A	XP_038444929.1:p.Leu278Ter	2402	833	278	L/*	tTg/tAg	.	.	-1	.	SNV	.	.	.	.	.	.	.	.	XP_038444929
chrUn_MU018733v1	107617	G	A	1	A	missense_variant	MODERATE	.	LOC119878373	Transcript	XM_038589001	protein_coding	1/1	.	XM_038589001.1:c.688C>T	XP_038444929.1:p.Pro230Ser	2257	688	230	P/S	Cct/Tct	.	.	-1	.	SNV	.	.	.	.	.	.	.	.	XP_038444929
chrUn_MU018733v1	107670	C	T	1	T	stop_gained	HIGH	.	LOC119878373	Transcript	XM_038589001	protein_coding	1/1	.	XM_038589001.1:c.635G>A	XP_038444929.1:p.Trp212Ter	2204	635	212	W/*	tGg/tAg	.	.	-1	.	SNV	.	.	.	.	.	.	.	.	XP_038444929
chrUn_MU018733v1	107716	A	G	1	G	missense_variant	MODERATE	.	LOC119878373	Transcript	XM_038589001	protein_coding	1/1	.	XM_038589001.1:c.589T>C	XP_038444929.1:p.Cys197Arg	2158	589	197	C/R	Tgt/Cgt	.	.	-1	.	SNV	.	.	.	.	.	.	.	.	XP_038444929
chrUn_MU018740v1	86065	G	T	2	T	splice_region_variant&intron_variant	LOW	.	LOC119878403	Transcript	XM_038589033	protein_coding	.	10/29	XM_038589033.1:c.566+8G>T	.	.	.	.	.	.	.	.	1	.	SNV	.	.	.	.	.	.	.	.	XP_038444961
chrUn_MU018740v1	86065	G	T	2	T	splice_region_variant&intron_variant	LOW	.	LOC119878403	Transcript	XM_038589034	protein_coding	.	10/29	XM_038589034.1:c.566+8G>T	.	.	.	.	.	.	.	.	1	.	SNV	.	.	.	.	.	.	.	.	XP_038444962
chrUn_MU018740v1	86065	G	T	2	T	splice_region_variant&intron_variant	LOW	.	LOC119878403	Transcript	XM_038589035	protein_coding	.	10/29	XM_038589035.1:c.566+8G>T	.	.	.	.	.	.	.	.	1	.	SNV	.	.	.	.	.	.	.	.	XP_038444963
chrUn_MU018740v1	86065	G	T	2	T	splice_region_variant&intron_variant	LOW	.	LOC119878403	Transcript	XM_038589036	protein_coding	.	9/28	XM_038589036.1:c.566+8G>T	.	.	.	.	.	.	.	.	1	.	SNV	.	.	.	.	.	.	.	.	XP_038444964
chrUn_MU018740v1	86065	G	T	2	T	splice_region_variant&intron_variant	LOW	.	LOC119878403	Transcript	XM_038589037	protein_coding	.	7/26	XM_038589037.1:c.566+8G>T	.	.	.	.	.	.	.	.	1	.	SNV	.	.	.	.	.	.	.	.	XP_038444965
chrUn_MU018740v1	86065	G	T	2	T	splice_region_variant&intron_variant	LOW	.	LOC119878403	Transcript	XM_038589038	protein_coding	.	7/26	XM_038589038.1:c.566+8G>T	.	.	.	.	.	.	.	.	1	.	SNV	.	.	.	.	.	.	.	.	XP_038444966
chrUn_MU018740v1	86065	G	T	2	T	splice_region_variant&intron_variant	LOW	.	LOC119878403	Transcript	XM_038589039	protein_coding	.	9/28	XM_038589039.1:c.479+8G>T	.	.	.	.	.	.	.	.	1	.	SNV	.	.	.	.	.	.	.	.	XP_038444967
chrUn_MU018740v1	86065	G	T	2	T	splice_region_variant&intron_variant	LOW	.	LOC119878403	Transcript	XM_038589040	protein_coding	.	9/28	XM_038589040.1:c.479+8G>T	.	.	.	.	.	.	.	.	1	.	SNV	.	.	.	.	.	.	.	.	XP_038444968
chrUn_MU018740v1	86065	G	T	2	T	splice_region_variant&intron_variant	LOW	.	LOC119878403	Transcript	XM_038589041	protein_coding	.	6/25	XM_038589041.1:c.425+8G>T	.	.	.	.	.	.	.	.	1	.	SNV	.	.	.	.	.	.	.	.	XP_038444969
chrUn_MU018768v1	120085	C	T	1	T	synonymous_variant	LOW	.	LOC119878461	Transcript	unassigned_transcript_1187	V_segment	2/2	.	unassigned_transcript_1187.1:c.354G>A	NA.1:p.Thr118%3D	444	354	118	T	acG/acA	.	.	-1	.	SNV	.	.	.	.	.	.	.	.
chrUn_MU018775v1	62946	GAA	G	1	-	splice_region_variant&intron_variant&non_coding_transcript_variant	LOW	.	LOC119869005	Transcript	XR_005386965	lncRNA	.	2/2	XR_005386965.1:n.189-5_189-4del	.	.	.	.	.	.	.	.	-1	.	deletion	.	.	.	.	.	.	.	.	.
chrUn_MU018782v1	109179	G	A	1	A	synonymous_variant	LOW	.	LOC119878563	Transcript	XM_038589188	protein_coding	5/7	.	XM_038589188.1:c.534G>A	XP_038445116.1:p.Leu178%3D	664	534	178	L	ctG/ctA	.	.	1	.	SNV	.	.	.	.	.	.	.	.	XP_038445116
chrUn_MU018788v1	61971	C	T	1	T	missense_variant	MODERATE	.	LOC119878578	Transcript	XM_038589195	protein_coding	3/6	.	XM_038589195.1:c.275G>A	XP_038445123.1:p.Gly92Glu	349	275	92	G/E	gGg/gAg	.	.	-1	.	SNV	.	.	.	.	.	.	.	.	XP_038445123
chrUn_MU018789v1	97661	T	TA	1	A	splice_region_variant&intron_variant	LOW	.	LOC119869196	Transcript	XM_038589201	protein_coding	.	4/6	XM_038589201.1:c.-147-3dup	.	.	.	.	.	.	.	.	-1	.	insertion	.	.	.	.	.	.	.	.	XP_038445129
chrUn_MU018789v1	97661	T	TA	1	A	splice_region_variant&intron_variant	LOW	.	LOC119869196	Transcript	XM_038589202	protein_coding	.	4/6	XM_038589202.1:c.-147-3dup	.	.	.	.	.	.	.	.	-1	.	insertion	.	.	.	.	.	.	.	.	XP_038445130
chrUn_MU018789v1	97661	T	TA	1	A	splice_region_variant&intron_variant	LOW	.	LOC119869196	Transcript	XM_038589203	protein_coding	.	5/7	XM_038589203.1:c.-147-3dup	.	.	.	.	.	.	.	.	-1	.	insertion	.	.	.	.	.	.	.	.	XP_038445131
chrUn_MU018789v1	97661	T	TA	1	A	splice_region_variant&intron_variant	LOW	.	LOC119869196	Transcript	XM_038589204	protein_coding	.	5/7	XM_038589204.1:c.-147-3dup	.	.	.	.	.	.	.	.	-1	.	insertion	.	.	.	.	.	.	.	.	XP_038445132
chrUn_MU018789v1	108218	T	C	1	C	splice_region_variant&intron_variant	LOW	.	LOC119869196	Transcript	XM_038589201	protein_coding	.	1/6	XM_038589201.1:c.-454+3A>G	.	.	.	.	.	.	.	.	-1	.	SNV	.	.	.	.	.	.	.	.	XP_038445129
chrUn_MU018789v1	108218	T	C	1	C	splice_region_variant&intron_variant	LOW	.	LOC119869196	Transcript	XM_038589204	protein_coding	.	1/7	XM_038589204.1:c.-485+3A>G	.	.	.	.	.	.	.	.	-1	.	SNV	.	.	.	.	.	.	.	.	XP_038445132
chrUn_MU018789v1	108218	T	C	1	C	splice_region_variant&intron_variant	LOW	.	LOC119869196	Transcript	XM_038589205	protein_coding	.	1/5	XM_038589205.1:c.-336+3A>G	.	.	.	.	.	.	.	.	-1	.	SNV	.	.	.	.	.	.	.	.	XP_038445133
chrUn_MU018789v1	108218	T	C	1	C	splice_region_variant&intron_variant	LOW	.	LOC119869196	Transcript	XM_038589206	protein_coding	.	1/5	XM_038589206.1:c.-333+3A>G	.	.	.	.	.	.	.	.	-1	.	SNV	.	.	.	.	.	.	.	.	XP_038445134
chrUn_MU018789v1	108218	T	C	1	C	splice_region_variant&intron_variant	LOW	.	LOC119869196	Transcript	XM_038589209	protein_coding	.	1/4	XM_038589209.1:c.-208+3A>G	.	.	.	.	.	.	.	.	-1	.	SNV	.	.	.	.	.	.	.	.	XP_038445137
chrUn_MU018789v1	108218	T	C	1	C	splice_region_variant&intron_variant	LOW	.	LOC119869196	Transcript	XM_038589211	protein_coding	.	1/4	XM_038589211.1:c.-205+3A>G	.	.	.	.	.	.	.	.	-1	.	SNV	.	.	.	.	.	.	.	.	XP_038445139
chrUn_MU018789v1	108218	T	C	1	C	splice_region_variant&intron_variant	LOW	.	LOC119869196	Transcript	XR_005387019	protein_coding	.	1/7	XR_005387019.1:n.120+3A>G	.	.	.	.	.	.	.	.	-1	.	SNV	.	.	.	.	.	.	.	.	.
chrUn_MU018789v1	108218	T	C	1	C	splice_region_variant&intron_variant	LOW	.	LOC119869196	Transcript	XR_005387020	protein_coding	.	1/7	XR_005387020.1:n.120+3A>G	.	.	.	.	.	.	.	.	-1	.	SNV	.	.	.	.	.	.	.	.	.
chrUn_MU018789v1	108218	T	C	1	C	splice_region_variant&intron_variant	LOW	.	LOC119869196	Transcript	XR_005387021	protein_coding	.	1/6	XR_005387021.1:n.120+3A>G	.	.	.	.	.	.	.	.	-1	.	SNV	.	.	.	.	.	.	.	.	.
chrUn_MU018789v1	108218	T	C	1	C	splice_region_variant&intron_variant	LOW	.	LOC119869196	Transcript	XR_005387022	protein_coding	.	1/6	XR_005387022.1:n.120+3A>G	.	.	.	.	.	.	.	.	-1	.	SNV	.	.	.	.	.	.	.	.	.
chrUn_MU018797v1	31059	A	G	2	G	missense_variant	MODERATE	.	LOC489851	Transcript	XM_038589238	protein_coding	2/13	.	XM_038589238.1:c.86T>C	XP_038445166.1:p.Met29Thr	264	86	29	M/T	aTg/aCg	.	.	-1	.	SNV	.	.	.	.	.	.	.	.	XP_038445166
chrUn_MU018801v1	44781	C	A	2	A	missense_variant	MODERATE	.	LOC119868883	Transcript	XM_038589252	protein_coding	3/3	.	XM_038589252.1:c.1811G>T	XP_038445180.1:p.Gly604Val	1811	1811	604	G/V	gGg/gTg	.	.	-1	.	SNV	.	.	.	.	.	.	.	.	XP_038445180
chrUn_MU018801v1	59772	C	T	1	T	synonymous_variant	LOW	.	LOC119868883	Transcript	XM_038589252	protein_coding	1/3	.	XM_038589252.1:c.1533G>A	XP_038445180.1:p.Gly511%3D	1533	1533	511	G	ggG/ggA	.	.	-1	.	SNV	.	.	.	.	.	.	.	.	XP_038445180
chrUn_MU018801v1	59952	A	G	1	G	synonymous_variant	LOW	.	LOC119868883	Transcript	XM_038589252	protein_coding	1/3	.	XM_038589252.1:c.1353T>C	XP_038445180.1:p.Leu451%3D	1353	1353	451	L	ctT/ctC	.	.	-1	.	SNV	.	.	.	.	.	.	.	.	XP_038445180
chrUn_MU018801v1	59968	C	T	1	T	missense_variant	MODERATE	.	LOC119868883	Transcript	XM_038589252	protein_coding	1/3	.	XM_038589252.1:c.1337G>A	XP_038445180.1:p.Arg446His	1337	1337	446	R/H	cGc/cAc	.	.	-1	.	SNV	.	.	.	.	.	.	.	.	XP_038445180
chrUn_MU018801v1	59972	TG	T	1	-	frameshift_variant	HIGH	.	LOC119868883	Transcript	XM_038589252	protein_coding	1/3	.	XM_038589252.1:c.1332del	XP_038445180.1:p.Cys444Ter	1332	1332	444	C/X	tgC/tg	.	.	-1	.	deletion	.	.	.	.	.	.	.	.	XP_038445180
chrUn_MU018801v1	60046	T	G	1	G	missense_variant	MODERATE	.	LOC119868883	Transcript	XM_038589252	protein_coding	1/3	.	XM_038589252.1:c.1259A>C	XP_038445180.1:p.Glu420Ala	1259	1259	420	E/A	gAg/gCg	.	.	-1	.	SNV	.	.	.	.	.	.	.	.	XP_038445180
chrUn_MU018801v1	60070	G	A	1	A	missense_variant	MODERATE	.	LOC119868883	Transcript	XM_038589252	protein_coding	1/3	.	XM_038589252.1:c.1235C>T	XP_038445180.1:p.Thr412Met	1235	1235	412	T/M	aCg/aTg	.	.	-1	.	SNV	.	.	.	.	.	.	.	.	XP_038445180
chrUn_MU018801v1	60077	G	A	1	A	missense_variant	MODERATE	.	LOC119868883	Transcript	XM_038589252	protein_coding	1/3	.	XM_038589252.1:c.1228C>T	XP_038445180.1:p.Pro410Ser	1228	1228	410	P/S	Ccg/Tcg	.	.	-1	.	SNV	.	.	.	.	.	.	.	.	XP_038445180
chrUn_MU018801v1	60081	T	C	1	C	synonymous_variant	LOW	.	LOC119868883	Transcript	XM_038589252	protein_coding	1/3	.	XM_038589252.1:c.1224A>G	XP_038445180.1:p.Gly408%3D	1224	1224	408	G	ggA/ggG	.	.	-1	.	SNV	.	.	.	.	.	.	.	.	XP_038445180
chrUn_MU018801v1	60092	C	A	1	A	stop_gained	HIGH	.	LOC119868883	Transcript	XM_038589252	protein_coding	1/3	.	XM_038589252.1:c.1213G>T	XP_038445180.1:p.Glu405Ter	1213	1213	405	E/*	Gag/Tag	.	.	-1	.	SNV	.	.	.	.	.	.	.	.	XP_038445180
chrUn_MU018801v1	60096	C	T	1	T	synonymous_variant	LOW	.	LOC119868883	Transcript	XM_038589252	protein_coding	1/3	.	XM_038589252.1:c.1209G>A	XP_038445180.1:p.Val403%3D	1209	1209	403	V	gtG/gtA	.	.	-1	.	SNV	.	.	.	.	.	.	.	.	XP_038445180
chrUn_MU018801v1	60146	A	G	1	G	missense_variant	MODERATE	.	LOC119868883	Transcript	XM_038589252	protein_coding	1/3	.	XM_038589252.1:c.1159T>C	XP_038445180.1:p.Ser387Pro	1159	1159	387	S/P	Tca/Cca	.	.	-1	.	SNV	.	.	.	.	.	.	.	.	XP_038445180
chrUn_MU018801v1	60219	G	A	1	A	synonymous_variant	LOW	.	LOC119868883	Transcript	XM_038589252	protein_coding	1/3	.	XM_038589252.1:c.1086C>T	XP_038445180.1:p.Cys362%3D	1086	1086	362	C	tgC/tgT	.	.	-1	.	SNV	.	.	.	.	.	.	.	.	XP_038445180
chrUn_MU018801v1	60245	T	C	1	C	missense_variant	MODERATE	.	LOC119868883	Transcript	XM_038589252	protein_coding	1/3	.	XM_038589252.1:c.1060A>G	XP_038445180.1:p.Lys354Glu	1060	1060	354	K/E	Aag/Gag	.	.	-1	.	SNV	.	.	.	.	.	.	.	.	XP_038445180
chrUn_MU018801v1	60280	G	A	1	A	missense_variant	MODERATE	.	LOC119868883	Transcript	XM_038589252	protein_coding	1/3	.	XM_038589252.1:c.1025C>T	XP_038445180.1:p.Ala342Val	1025	1025	342	A/V	gCa/gTa	.	.	-1	.	SNV	.	.	.	.	.	.	.	.	XP_038445180
chrUn_MU018801v1	60306	G	T	1	T	missense_variant	MODERATE	.	LOC119868883	Transcript	XM_038589252	protein_coding	1/3	.	XM_038589252.1:c.999C>A	XP_038445180.1:p.Ser333Arg	999	999	333	S/R	agC/agA	.	.	-1	.	SNV	.	.	.	.	.	.	.	.	XP_038445180
chrUn_MU018801v1	61237	T	C	1	C	missense_variant	MODERATE	.	LOC119868883	Transcript	XM_038589252	protein_coding	1/3	.	XM_038589252.1:c.68A>G	XP_038445180.1:p.Tyr23Cys	68	68	23	Y/C	tAc/tGc	.	.	-1	.	SNV	.	.	.	.	.	.	.	.	XP_038445180
chrUn_MU018811v1	75832	C	T	2	T	missense_variant	MODERATE	.	LOC119875637_3	Transcript	XM_038589280	protein_coding	7/8	.	XM_038589280.1:c.1009G>A	XP_038445208.1:p.Glu337Lys	1504	1009	337	E/K	Gaa/Aaa	.	.	-1	.	SNV	.	.	.	.	.	.	.	.	XP_038445208
chrUn_MU018811v1	75878	A	T	2	T	synonymous_variant	LOW	.	LOC119875637_3	Transcript	XM_038589280	protein_coding	7/8	.	XM_038589280.1:c.963T>A	XP_038445208.1:p.Leu321%3D	1458	963	321	L	ctT/ctA	.	.	-1	.	SNV	.	.	.	.	.	.	.	.	XP_038445208
chrUn_MU018811v1	82736	T	C	1	C	missense_variant	MODERATE	.	LOC119875637_3	Transcript	XM_038589280	protein_coding	6/8	.	XM_038589280.1:c.881A>G	XP_038445208.1:p.Asn294Ser	1376	881	294	N/S	aAt/aGt	.	.	-1	.	SNV	.	.	.	.	.	.	.	.	XP_038445208
chrUn_MU018811v1	82859	A	C	2	C	splice_region_variant&intron_variant	LOW	.	LOC119875637_3	Transcript	XM_038589280	protein_coding	.	5/7	XM_038589280.1:c.766-8T>G	.	.	.	.	.	.	.	.	-1	.	SNV	.	.	.	.	.	.	.	.	XP_038445208
chrUn_MU018811v1	97558	T	C	1	C	missense_variant	MODERATE	.	LOC119875637_3	Transcript	XM_038589280	protein_coding	1/8	.	XM_038589280.1:c.151A>G	XP_038445208.1:p.Lys51Glu	646	151	51	K/E	Aaa/Gaa	.	.	-1	.	SNV	.	.	.	.	.	.	.	.	XP_038445208
chrUn_MU018811v1	97623	G	C	2	C	missense_variant	MODERATE	.	LOC119875637_3	Transcript	XM_038589280	protein_coding	1/8	.	XM_038589280.1:c.86C>G	XP_038445208.1:p.Pro29Arg	581	86	29	P/R	cCt/cGt	.	.	-1	.	SNV	.	.	.	.	.	.	.	.	XP_038445208
chrUn_MU018811v1	97656	G	A	2	A	missense_variant	MODERATE	.	LOC119875637_3	Transcript	XM_038589280	protein_coding	1/8	.	XM_038589280.1:c.53C>T	XP_038445208.1:p.Ser18Phe	548	53	18	S/F	tCc/tTc	.	.	-1	.	SNV	.	.	.	.	.	.	.	.	XP_038445208
chrUn_MU018811v1	97661	A	G	2	G	synonymous_variant	LOW	.	LOC119875637_3	Transcript	XM_038589280	protein_coding	1/8	.	XM_038589280.1:c.48T>C	XP_038445208.1:p.Phe16%3D	543	48	16	F	ttT/ttC	.	.	-1	.	SNV	.	.	.	.	.	.	.	.	XP_038445208
chrUn_MU018811v1	97705	T	C	2	C	missense_variant	MODERATE	.	LOC119875637_3	Transcript	XM_038589280	protein_coding	1/8	.	XM_038589280.1:c.4A>G	XP_038445208.1:p.Lys2Glu	499	4	2	K/E	Aaa/Gaa	.	.	-1	.	SNV	.	.	.	.	.	.	.	.	XP_038445208
chrUn_MU018820v1	42936	C	G	1	G	missense_variant	MODERATE	.	LOC119878745	Transcript	XM_038589320	protein_coding	4/5	.	XM_038589320.1:c.647G>C	XP_038445248.1:p.Ser216Thr	695	647	216	S/T	aGt/aCt	.	.	-1	.	SNV	.	.	.	.	.	.	.	.	XP_038445248
chrUn_MU018820v1	42936	C	G	1	G	missense_variant	MODERATE	.	LOC119878745	Transcript	XM_038589321	protein_coding	4/5	.	XM_038589321.1:c.647G>C	XP_038445249.1:p.Ser216Thr	695	647	216	S/T	aGt/aCt	.	.	-1	.	SNV	.	.	.	.	.	.	.	.	XP_038445249
chrUn_MU018820v1	42936	C	G	1	G	missense_variant	MODERATE	.	LOC119878745	Transcript	XM_038589322	protein_coding	4/6	.	XM_038589322.1:c.647G>C	XP_038445250.1:p.Ser216Thr	695	647	216	S/T	aGt/aCt	.	.	-1	.	SNV	.	.	.	.	.	.	.	.	XP_038445250
chrUn_MU018820v1	42936	C	G	1	G	missense_variant	MODERATE	.	LOC119878745	Transcript	XM_038589323	protein_coding	4/5	.	XM_038589323.1:c.647G>C	XP_038445251.1:p.Ser216Thr	695	647	216	S/T	aGt/aCt	.	.	-1	.	SNV	.	.	.	.	.	.	.	.	XP_038445251
chrUn_MU018820v1	46348	C	T	2	T	splice_donor_variant	HIGH	.	LOC119878745	Transcript	XM_038589320	protein_coding	.	2/4	XM_038589320.1:c.405+1G>A	.	.	.	.	.	.	.	.	-1	.	SNV	.	.	.	.	.	.	.	.	XP_038445248
chrUn_MU018820v1	46348	C	T	2	T	splice_donor_variant	HIGH	.	LOC119878745	Transcript	XM_038589321	protein_coding	.	2/4	XM_038589321.1:c.405+1G>A	.	.	.	.	.	.	.	.	-1	.	SNV	.	.	.	.	.	.	.	.	XP_038445249
chrUn_MU018820v1	46348	C	T	2	T	splice_donor_variant	HIGH	.	LOC119878745	Transcript	XM_038589322	protein_coding	.	2/5	XM_038589322.1:c.405+1G>A	.	.	.	.	.	.	.	.	-1	.	SNV	.	.	.	.	.	.	.	.	XP_038445250
chrUn_MU018820v1	46348	C	T	2	T	splice_donor_variant	HIGH	.	LOC119878745	Transcript	XM_038589323	protein_coding	.	2/4	XM_038589323.1:c.405+1G>A	.	.	.	.	.	.	.	.	-1	.	SNV	.	.	.	.	.	.	.	.	XP_038445251
chrUn_MU018820v1	46362	T	C	2	C	missense_variant	MODERATE	.	LOC119878745	Transcript	XM_038589320	protein_coding	2/5	.	XM_038589320.1:c.392A>G	XP_038445248.1:p.Asn131Ser	440	392	131	N/S	aAt/aGt	.	.	-1	.	SNV	.	.	.	.	.	.	.	.	XP_038445248
chrUn_MU018820v1	46362	T	C	2	C	missense_variant	MODERATE	.	LOC119878745	Transcript	XM_038589321	protein_coding	2/5	.	XM_038589321.1:c.392A>G	XP_038445249.1:p.Asn131Ser	440	392	131	N/S	aAt/aGt	.	.	-1	.	SNV	.	.	.	.	.	.	.	.	XP_038445249
chrUn_MU018820v1	46362	T	C	2	C	missense_variant	MODERATE	.	LOC119878745	Transcript	XM_038589322	protein_coding	2/6	.	XM_038589322.1:c.392A>G	XP_038445250.1:p.Asn131Ser	440	392	131	N/S	aAt/aGt	.	.	-1	.	SNV	.	.	.	.	.	.	.	.	XP_038445250
chrUn_MU018820v1	46362	T	C	2	C	missense_variant	MODERATE	.	LOC119878745	Transcript	XM_038589323	protein_coding	2/5	.	XM_038589323.1:c.392A>G	XP_038445251.1:p.Asn131Ser	440	392	131	N/S	aAt/aGt	.	.	-1	.	SNV	.	.	.	.	.	.	.	.	XP_038445251
chrUn_MU018822v1	26560	C	T	2	T	synonymous_variant	LOW	.	LOC119878747	Transcript	XM_038589324	protein_coding	2/3	.	XM_038589324.1:c.258C>T	XP_038445252.1:p.Asp86%3D	258	258	86	D	gaC/gaT	.	.	1	.	SNV	.	.	.	.	.	.	.	.	XP_038445252
chrUn_MU018823v1	27780	T	C	1	C	missense_variant	MODERATE	.	LOC119878760	Transcript	XM_038589348	protein_coding	2/6	.	XM_038589348.1:c.47T>C	XP_038445276.1:p.Val16Ala	143	47	16	V/A	gTc/gCc	.	.	1	.	SNV	.	.	.	.	.	.	.	.	XP_038445276
chrUn_MU018823v1	39316	G	A	1	A	missense_variant	MODERATE	.	LOC119878760	Transcript	XM_038589348	protein_coding	6/6	.	XM_038589348.1:c.479G>A	XP_038445276.1:p.Arg160Gln	575	479	160	R/Q	cGg/cAg	.	.	1	.	SNV	.	.	.	.	.	.	.	.	XP_038445276
chrUn_MU018823v1	82612	A	G	1	G	missense_variant	MODERATE	.	LOC119878759	Transcript	XM_038589347	protein_coding	1/2	.	XM_038589347.1:c.10A>G	XP_038445275.1:p.Ser4Gly	100	10	4	S/G	Agt/Ggt	.	.	1	.	SNV	.	.	.	.	.	.	.	.	XP_038445275
chrUn_MU018823v1	83467	C	A	1	A	missense_variant	MODERATE	.	LOC119878759	Transcript	XM_038589347	protein_coding	2/2	.	XM_038589347.1:c.667C>A	XP_038445275.1:p.Pro223Thr	757	667	223	P/T	Cca/Aca	.	.	1	.	SNV	.	.	.	.	.	.	.	.	XP_038445275
chrUn_MU018823v1	125012	TTCTGAGAGGAGATGTCGCAGTCCCTCTGAGAGGAAATGTCGCAGTCCC	T	2	-	inframe_deletion	MODERATE	.	LOC119878761	Transcript	XM_038589349	protein_coding	1/1	.	XM_038589349.1:c.7298_7345del	XP_038445277.1:p.Lys2433_Arg2448del	7323-7370	7264-7311	2422-2437	SERRCRSPSERKCRSP/-	TCTGAGAGGAGATGTCGCAGTCCCTCTGAGAGGAAATGTCGCAGTCCC/-	.	.	1	.	deletion	.	.	.	.	.	.	.	.	XP_038445277
chrUn_MU018823v1	125100	T	C	2	C	stop_lost	HIGH	.	LOC119878761	Transcript	XM_038589349	protein_coding	1/1	.	XM_038589349.1:c.7351T>C	XP_038445277.1:p.Ter2451ArgextTer6	7410	7351	2451	*/R	Tga/Cga	.	.	1	.	SNV	.	.	.	.	.	.	.	.	XP_038445277
chrUn_MU018857v1	133321	C	T	1	T	splice_region_variant&intron_variant&non_coding_transcript_variant	LOW	.	LOC119879068	Transcript	XR_005387320	lncRNA	.	1/2	XR_005387320.1:n.344+5G>A	.	.	.	.	.	.	.	.	-1	.	SNV	.	.	.	.	.	.	.	.	.
chrUn_MU018857v1	133325	C	T	1	T	splice_donor_variant&non_coding_transcript_variant	HIGH	.	LOC119879068	Transcript	XR_005387320	lncRNA	.	1/2	XR_005387320.1:n.344+1G>A	.	.	.	.	.	.	.	.	-1	.	SNV	.	.	.	.	.	.	.	.	.
